# Supplementary material for: 3-O-Benzhydryl-2,5-dide­oxy-2,5-imino-2-C-methyl-l-lyxono-1,4-lactone
Source: Acta Crystallogr Sect E Struct Rep Online. 2008 Sep 6;64(Pt 10):o1902–3. doi: 10.1107/S1600536808027888 (PMC2959362; doi:10.1107/S1600536808027888)
Supplement: Supplementary file 1 [file e-64-o1902-sup1.cif]

##############################################################################
###                                                                        ###
###        Electronic paper (Acta Crystallographica Section E)             ###
###                                                                        ###
##############################################################################
#                                                                            #
# This CIF contains the data in a paper accepted for publication in Acta     #
# Crystallographica Section E. It conforms to the requirements of Notes      #
# for Authors for Section E, and has been peer reviewed under the auspices   #
# of the IUCr Commission on Journals.                                        #
#                                                                            #
# Full details of the Crystallographic Information File format               #
# are given in the paper "The Crystallographic Information File (CIF):       #
# a New Standard Archive File for Crystallography" by S. R. Hall, F. H.      #
# Allen and I. D. Brown [Acta Cryst. (1991), A47, 655-685].                  #
#                                                                            #
# The current version of the core CIF dictionary is obtainable from          #
# ftp://ftp.iucr.org/pub/cif_core.dic. The current version number is 2.4.    #
#                                                                            #
# Software is freely available for graphical display of the structure(s) in  #
# this CIF.  For information consult the CIF home page http://www.iucr.org/  #
# cif/home.html                                                              #
#                                                                            #
# This file may be used for bona fide research purposes within the           #
# scientific community so long as proper attribution is given to the journal # 
# article from which it was obtained.                                        #
#                                                                            #
##############################################################################
                                             
data_I
_audit_creation_method     CRYSTALS_ver_12.85
_journal_date_recd_electronic     2008-07-16
_journal_date_accepted     2008-08-31
_journal_name_full     'Acta Crystallographica, Section E'
_journal_year     2008
_journal_volume     64
_journal_issue     10
_journal_page_first     o1902
_journal_page_last     o1903
_journal_paper_category     QO
_journal_coeditor_code     CS2089
_publ_contact_author_name     'Victoria Booth'
_publ_contact_author_address
;
Chemistry Reasearch Laboratory
Department of Chemistry
University of Oxford
Mansfield Road
Oxford OX1 3TA
England
;
_publ_contact_author_email     'victoria.booth@chem.ox.ac.uk'
_publ_contact_author_fax     ' '
_publ_contact_author_phone     '+44 1865 275655'
_publ_section_title
;\
3-<i>O</i>-Benzhydryl-2,5-dideoxy-2,5-imino-2-<i>C</i>-methyl-<i>L</i>-lyxono-\
1,4-lactone
;
loop_
    _publ_author_name
    _publ_author_address
    'da Cruz, Filipa P.'
;
Department of Organic Chemistry
Chemical Research Laboratory
University of Oxford
Mansfield Road
Oxford OX1 3TA
England
;
    'Booth, K. Victoria'
;
Department of Organic Chemistry
Chemical Research Laboratory
University of Oxford
Mansfield Road
Oxford OX1 3TA
England
;
    'Fleet, George W. J.'
;
Department of Organic Chemistry
Chemical Research Laboratory
University of Oxford
Mansfield Road
Oxford OX1 3TA
England
;
    'Watkin, David J.'
;
Department of Chemical Crystallography
Chemical Research Laboratory
University of Oxford
Mansfield Road
Oxford OX1 3TA
England
;
_chemical_name_systematic     ?
_chemical_formula_moiety     'C19 H19 N1 O3'
_chemical_formula_sum     'C19 H19 N1 O3'
_chemical_formula_iupac     'C19 H19 N1 O3'
_chemical_formula_weight     309.36
_chemical_melting_point     ?
_symmetry_cell_setting     orthorhombic
_symmetry_space_group_name_H-M     'P 21 21 21 '
_symmetry_space_group_name_Hall     'P 2ac 2ab'
loop_
    _symmetry_equiv_pos_as_xyz
    'x,y,z'
    'x+1/2,-y+1/2,-z'
    '-x,y+1/2,-z+1/2'
    '-x+1/2,-y,z+1/2'
_cell_length_a     9.0336(2)
_cell_length_b     10.0498(2)
_cell_length_c     17.5941(4)
_cell_angle_alpha     90
_cell_angle_beta     90
_cell_angle_gamma     90
_cell_volume     1597.30(6)
_cell_formula_units_Z     4
_cell_measurement_reflns_used     6711
_cell_measurement_theta_min     5
_cell_measurement_theta_max     27
_cell_measurement_temperature     150
_exptl_crystal_description     'block'
_exptl_crystal_colour     'colourless'
_exptl_crystal_size_max     0.30
_exptl_crystal_size_mid     0.25
_exptl_crystal_size_min     0.25
_exptl_crystal_density_diffrn     1.286
_exptl_crystal_density_meas     ?
_exptl_crystal_density_method     'not measured'
_exptl_crystal_F_000     656
_exptl_absorpt_coefficient_mu     0.087
_exptl_absorpt_correction_type     multi-scan
_exptl_absorpt_process_details     '(DENZO/SCALEPACK; Otwinowski & Minor, 1997)'
_exptl_absorpt_correction_T_min     0.94
_exptl_absorpt_correction_T_max     0.98
_diffrn_ambient_temperature     150
_diffrn_radiation_type     'Mo K\a'
_diffrn_radiation_wavelength     0.71073
_diffrn_radiation_monochromator     'graphite'
_diffrn_measurement_device_type     'Nonius KappaCCD area-detector'
_diffrn_measurement_device     'Nonius KappaCCD'
_diffrn_measurement_method     \w
_diffrn_reflns_number     25603
_diffrn_reflns_av_R_equivalents     0.053
_diffrn_reflns_theta_min     5.156
_diffrn_reflns_theta_max     27.466
_diffrn_reflns_theta_full     26.917
_diffrn_measured_fraction_theta_max     0.988
_diffrn_measured_fraction_theta_full     0.989
_diffrn_reflns_limit_h_min     -11
_diffrn_reflns_limit_h_max     11
_diffrn_reflns_limit_k_min     -13
_diffrn_reflns_limit_k_max     12
_diffrn_reflns_limit_l_min     -22
_diffrn_reflns_limit_l_max     22
_diffrn_standards_number     0
_diffrn_standards_interval_count     .
_diffrn_standards_interval_time     .
_diffrn_standards_decay_%     ?
_reflns_number_total     2071
_reflns_number_gt     1411
_reflns_threshold_expression     I>2\s(I)
_refine_ls_structure_factor_coef     Fsqd
_refine_ls_matrix_type     full
_refine_ls_R_factor_all     0.0477
_refine_ls_R_factor_gt     0.0285
_refine_ls_wR_factor_all     0.1012
_refine_ls_wR_factor_gt     0.0772
_refine_ls_wR_factor_ref     0.1012
_refine_ls_goodness_of_fit_ref     0.8639
_refine_ls_number_reflns     2071
_refine_ls_number_parameters     212
_refine_ls_number_restraints     0
_refine_ls_hydrogen_treatment     mixed
_refine_ls_weighting_scheme     calc
_refine_ls_weighting_details
;
 Method, part 1, Chebychev polynomial, (Watkin, 1994)
 [weight] = 1.0/[A~0~*T~0~(x)+A~1~*T~1~(x) ... +A~n-1~]*T~n-1~(x)]
 where A~i~ are the Chebychev coefficients listed below and x= Fcalc/Fmax
 Method = Robust Weighting (Prince, 1982)
 W = [weight] * [1-(deltaF/6*sigmaF)^2^]^2^
 A~i~ are:
 16.5 25.4 13.4 3.97
;
_atom_sites_solution_hydrogens     geom
_atom_sites_solution_primary     direct
_refine_ls_shift/su_max     0.000186
_refine_diff_density_max     0.21
_refine_diff_density_min     -0.21
_refine_ls_extinction_method     'Larson (1970), Equation 22'
_refine_ls_extinction_coef      42E1(7)
loop_
    _atom_type_symbol
    _atom_type_scat_dispersion_real
    _atom_type_scat_dispersion_imag
    _atom_type_scat_source
    C 0.0033 0.0016 'International Tables Vol C 4.2.6.8 and 6.1.1.4'
    H 0.0000 0.0000 'International Tables Vol C 4.2.6.8 and 6.1.1.4'
    O 0.0106 0.0060 'International Tables Vol C 4.2.6.8 and 6.1.1.4'
    N 0.0061 0.0033 'International Tables Vol C 4.2.6.8 and 6.1.1.4'
_computing_data_collection     'COLLECT (Nonius, 1997-2001).'
_computing_cell_refinement     'DENZO/SCALEPACK (Otwinowski & Minor, 1997)'
_computing_data_reduction     'DENZO/SCALEPACK (Otwinowski & Minor, 1997)'
_computing_structure_solution     'SIR92 (Altomare <i>et al.</i>,  1994)'
_computing_structure_refinement     'CRYSTALS (Betteridge <i>et al.</i>,  2003)'
_computing_molecular_graphics     'CAMERON (Watkin <i>et al.</i>,  1996)'
_computing_publication_material     'CRYSTALS (Betteridge <i>et al.</i>,  2003)'
loop_
    _atom_site_type_symbol
    _atom_site_label
    _atom_site_fract_x
    _atom_site_fract_y
    _atom_site_fract_z
    _atom_site_U_iso_or_equiv
    _atom_site_adp_type
    _atom_site_occupancy
    _atom_site_disorder_assembly
    _atom_site_disorder_group
    O O1 0.68597(16) 0.81026(14) 0.31734(9) 0.0272 Uani 1.0000 . .
    C C2 0.6994(2) 0.69016(19) 0.27608(12) 0.0242 Uani 1.0000 . .
    C C3 0.7190(3) 0.5647(2) 0.32511(13) 0.0286 Uani 1.0000 . .
    O O4 0.76321(17) 0.46691(14) 0.26720(9) 0.0310 Uani 1.0000 . .
    C C5 0.8514(3) 0.5332(2) 0.21745(12) 0.0301 Uani 1.0000 . .
    C C6 0.8569(2) 0.6776(2) 0.24385(12) 0.0281 Uani 1.0000 . .
    N N7 0.9525(2) 0.6653(2) 0.31282(12) 0.0325 Uani 1.0000 . .
    C C8 0.8577(3) 0.5979(2) 0.37011(13) 0.0337 Uani 1.0000 . .
    C C9 0.9106(3) 0.7768(3) 0.18667(15) 0.0392 Uani 1.0000 . .
    O O10 0.9132(2) 0.47855(18) 0.16574(10) 0.0420 Uani 1.0000 . .
    C C11 0.5358(2) 0.8483(2) 0.33392(12) 0.0251 Uani 1.0000 . .
    C C12 0.5418(2) 0.9877(2) 0.36769(12) 0.0266 Uani 1.0000 . .
    C C13 0.6550(3) 1.0751(2) 0.34846(13) 0.0315 Uani 1.0000 . .
    C C14 0.6565(3) 1.2033(2) 0.37762(14) 0.0370 Uani 1.0000 . .
    C C15 0.5459(3) 1.2459(2) 0.42665(15) 0.0406 Uani 1.0000 . .
    C C16 0.4328(3) 1.1595(2) 0.44577(15) 0.0402 Uani 1.0000 . .
    C C17 0.4305(3) 1.0309(2) 0.41629(13) 0.0344 Uani 1.0000 . .
    C C18 0.4604(2) 0.74727(19) 0.38447(11) 0.0253 Uani 1.0000 . .
    C C19 0.5194(3) 0.7164(2) 0.45543(12) 0.0322 Uani 1.0000 . .
    C C20 0.4554(3) 0.6179(3) 0.50012(13) 0.0405 Uani 1.0000 . .
    C C21 0.3303(3) 0.5504(2) 0.47385(16) 0.0422 Uani 1.0000 . .
    C C22 0.2698(3) 0.5832(2) 0.40451(16) 0.0397 Uani 1.0000 . .
    C C23 0.3342(3) 0.6812(2) 0.35977(13) 0.0312 Uani 1.0000 . .
    H H21 0.6217 0.6791 0.2367 0.0282 Uiso 1.0000 . .
    H H31 0.6344 0.5365 0.3548 0.0341 Uiso 1.0000 . .
    H H81 0.8335 0.6581 0.4126 0.0399 Uiso 1.0000 . .
    H H82 0.9062 0.5176 0.3880 0.0400 Uiso 1.0000 . .
    H H91 1.0125 0.7635 0.1745 0.0585 Uiso 1.0000 . .
    H H92 0.9002 0.8665 0.2083 0.0596 Uiso 1.0000 . .
    H H93 0.8509 0.7721 0.1411 0.0587 Uiso 1.0000 . .
    H H111 0.4814 0.8523 0.2851 0.0297 Uiso 1.0000 . .
    H H131 0.7306 1.0474 0.3158 0.0374 Uiso 1.0000 . .
    H H141 0.7337 1.2628 0.3636 0.0445 Uiso 1.0000 . .
    H H151 0.5485 1.3315 0.4472 0.0487 Uiso 1.0000 . .
    H H161 0.3564 1.1873 0.4788 0.0478 Uiso 1.0000 . .
    H H171 0.3527 0.9733 0.4299 0.0420 Uiso 1.0000 . .
    H H191 0.6040 0.7642 0.4731 0.0384 Uiso 1.0000 . .
    H H201 0.4969 0.5968 0.5471 0.0498 Uiso 1.0000 . .
    H H211 0.2866 0.4832 0.5036 0.0514 Uiso 1.0000 . .
    H H221 0.1848 0.5371 0.3861 0.0482 Uiso 1.0000 . .
    H H231 0.2913 0.7017 0.3118 0.0394 Uiso 1.0000 . .
    H H1 0.980(4) 0.748(3) 0.3251(17) 0.0433 Uiso 1.0000 . .
loop_
    _atom_site_aniso_label
    _atom_site_aniso_U_11
    _atom_site_aniso_U_22
    _atom_site_aniso_U_33
    _atom_site_aniso_U_12
    _atom_site_aniso_U_13
    _atom_site_aniso_U_23
    O1 0.0237(7) 0.0228(7) 0.0350(7) 0.0012(6) 0.0009(6) -0.0054(6)
    C2 0.0247(9) 0.0202(9) 0.0278(9) -0.0005(8) 0.0007(8) -0.0031(8)
    C3 0.0329(11) 0.0225(9) 0.0303(10) 0.0008(8) 0.0044(9) -0.0034(8)
    O4 0.0330(8) 0.0242(7) 0.0359(8) 0.0010(6) 0.0024(7) -0.0046(7)
    C5 0.0280(10) 0.0300(10) 0.0324(10) 0.0045(9) -0.0011(9) -0.0022(9)
    C6 0.0243(10) 0.0261(9) 0.0340(10) 0.0013(8) 0.0015(8) -0.0012(9)
    N7 0.0264(9) 0.0306(9) 0.0404(10) 0.0011(8) -0.0073(8) -0.0026(8)
    C8 0.0375(12) 0.0306(11) 0.0331(11) 0.0063(10) -0.0040(10) 0.0005(9)
    C9 0.0358(12) 0.0361(12) 0.0457(13) -0.0005(10) 0.0122(11) 0.0078(11)
    O10 0.0462(10) 0.0399(9) 0.0398(9) 0.0087(8) 0.0086(8) -0.0084(8)
    C11 0.0224(9) 0.0270(9) 0.0260(9) 0.0031(8) -0.0017(8) -0.0001(8)
    C12 0.0285(10) 0.0247(9) 0.0265(9) 0.0045(8) -0.0011(8) 0.0008(8)
    C13 0.0307(11) 0.0267(10) 0.0372(11) 0.0034(9) 0.0025(10) 0.0025(9)
    C14 0.0385(12) 0.0246(10) 0.0478(13) -0.0016(10) 0.0034(11) 0.0045(10)
    C15 0.0496(15) 0.0239(11) 0.0482(14) 0.0065(10) 0.0007(12) -0.0049(9)
    C16 0.0421(14) 0.0335(12) 0.0452(13) 0.0062(11) 0.0100(11) -0.0051(10)
    C17 0.0361(12) 0.0289(11) 0.0383(12) 0.0023(10) 0.0079(10) -0.0004(9)
    C18 0.0265(10) 0.0230(9) 0.0265(10) 0.0029(8) 0.0018(9) -0.0030(8)
    C19 0.0408(13) 0.0287(10) 0.0272(10) 0.0053(11) -0.0017(10) -0.0039(8)
    C20 0.0570(16) 0.0362(12) 0.0283(10) 0.0138(11) 0.0069(12) 0.0020(10)
    C21 0.0474(14) 0.0292(11) 0.0501(14) 0.0055(11) 0.0209(13) 0.0051(10)
    C22 0.0348(12) 0.0299(11) 0.0544(15) -0.0019(10) 0.0093(12) -0.0035(11)
    C23 0.0284(10) 0.0295(10) 0.0356(10) 0.0009(8) 0.0004(9) -0.0038(9)
loop_
    _geom_bond_atom_site_label_1
    _geom_bond_atom_site_label_2
    _geom_bond_site_symmetry_1
    _geom_bond_site_symmetry_2
    _geom_bond_distance
    _geom_bond_publ_flag
    O1 C2 . . 1.414(2) no
    O1 C11 . . 1.439(2) no
    C2 C3 . . 1.538(3) no
    C2 C6 . . 1.537(3) no
    C2 H21 . . 0.992 no
    C3 O4 . . 1.471(2) no
    C3 C8 . . 1.519(3) no
    C3 H31 . . 0.968 no
    O4 C5 . . 1.358(3) no
    C5 C6 . . 1.524(3) no
    C5 O10 . . 1.200(3) no
    C6 N7 . . 1.495(3) no
    C6 C9 . . 1.497(3) no
    N7 C8 . . 1.486(3) no
    N7 H1 . . 0.89(3) no
    C8 H81 . . 0.986 no
    C8 H82 . . 0.971 no
    C9 H91 . . 0.955 no
    C9 H92 . . 0.983 no
    C9 H93 . . 0.968 no
    C11 C12 . . 1.523(3) no
    C11 C18 . . 1.512(3) no
    C11 H111 . . 0.990 no
    C12 C13 . . 1.390(3) no
    C12 C17 . . 1.389(3) no
    C13 C14 . . 1.387(3) no
    C13 H131 . . 0.935 no
    C14 C15 . . 1.388(4) no
    C14 H141 . . 0.951 no
    C15 C16 . . 1.382(4) no
    C15 H151 . . 0.934 no
    C16 C17 . . 1.393(3) no
    C16 H161 . . 0.945 no
    C17 H171 . . 0.941 no
    C18 C19 . . 1.393(3) no
    C18 C23 . . 1.389(3) no
    C19 C20 . . 1.390(4) no
    C19 H191 . . 0.954 no
    C20 C21 . . 1.397(4) no
    C20 H201 . . 0.932 no
    C21 C22 . . 1.377(4) no
    C21 H211 . . 0.942 no
    C22 C23 . . 1.389(4) no
    C22 H221 . . 0.954 no
    C23 H231 . . 0.952 no
loop_
    _geom_angle_atom_site_label_1
    _geom_angle_atom_site_label_2
    _geom_angle_atom_site_label_3
    _geom_angle_site_symmetry_1
    _geom_angle_site_symmetry_2
    _geom_angle_site_symmetry_3
    _geom_angle
    _geom_angle_publ_flag
    C2 O1 C11 . . . 114.34(15) no
    O1 C2 C3 . . . 114.94(16) no
    O1 C2 C6 . . . 109.83(16) no
    C3 C2 C6 . . . 91.88(16) no
    O1 C2 H21 . . . 113.2 no
    C3 C2 H21 . . . 112.4 no
    C6 C2 H21 . . . 112.8 no
    C2 C3 O4 . . . 100.99(16) no
    C2 C3 C8 . . . 101.98(17) no
    O4 C3 C8 . . . 106.51(17) no
    C2 C3 H31 . . . 116.9 no
    O4 C3 H31 . . . 113.0 no
    C8 C3 H31 . . . 115.7 no
    C3 O4 C5 . . . 106.11(16) no
    O4 C5 C6 . . . 106.84(17) no
    O4 C5 O10 . . . 122.5(2) no
    C6 C5 O10 . . . 130.6(2) no
    C2 C6 C5 . . . 99.24(16) no
    C2 C6 N7 . . . 104.02(17) no
    C5 C6 N7 . . . 100.82(17) no
    C2 C6 C9 . . . 119.55(18) no
    C5 C6 C9 . . . 116.07(19) no
    N7 C6 C9 . . . 114.42(19) no
    C6 N7 C8 . . . 104.77(16) no
    C6 N7 H1 . . . 106(2) no
    C8 N7 H1 . . . 115(2) no
    C3 C8 N7 . . . 102.82(18) no
    C3 C8 H81 . . . 110.3 no
    N7 C8 H81 . . . 111.3 no
    C3 C8 H82 . . . 111.0 no
    N7 C8 H82 . . . 109.7 no
    H81 C8 H82 . . . 111.3 no
    C6 C9 H91 . . . 111.7 no
    C6 C9 H92 . . . 108.6 no
    H91 C9 H92 . . . 107.9 no
    C6 C9 H93 . . . 110.2 no
    H91 C9 H93 . . . 110.1 no
    H92 C9 H93 . . . 108.2 no
    O1 C11 C12 . . . 106.90(17) no
    O1 C11 C18 . . . 111.45(16) no
    C12 C11 C18 . . . 113.84(17) no
    O1 C11 H111 . . . 107.6 no
    C12 C11 H111 . . . 108.5 no
    C18 C11 H111 . . . 108.3 no
    C11 C12 C13 . . . 120.81(19) no
    C11 C12 C17 . . . 120.2(2) no
    C13 C12 C17 . . . 119.0(2) no
    C12 C13 C14 . . . 120.3(2) no
    C12 C13 H131 . . . 119.9 no
    C14 C13 H131 . . . 119.8 no
    C13 C14 C15 . . . 120.6(2) no
    C13 C14 H141 . . . 119.7 no
    C15 C14 H141 . . . 119.7 no
    C14 C15 C16 . . . 119.4(2) no
    C14 C15 H151 . . . 120.5 no
    C16 C15 H151 . . . 120.2 no
    C15 C16 C17 . . . 120.2(2) no
    C15 C16 H161 . . . 120.3 no
    C17 C16 H161 . . . 119.5 no
    C16 C17 C12 . . . 120.6(2) no
    C16 C17 H171 . . . 119.2 no
    C12 C17 H171 . . . 120.3 no
    C11 C18 C19 . . . 120.3(2) no
    C11 C18 C23 . . . 120.47(19) no
    C19 C18 C23 . . . 119.2(2) no
    C18 C19 C20 . . . 120.4(2) no
    C18 C19 H191 . . . 119.1 no
    C20 C19 H191 . . . 120.5 no
    C19 C20 C21 . . . 119.7(2) no
    C19 C20 H201 . . . 119.8 no
    C21 C20 H201 . . . 120.5 no
    C20 C21 C22 . . . 119.9(2) no
    C20 C21 H211 . . . 120.3 no
    C22 C21 H211 . . . 119.9 no
    C21 C22 C23 . . . 120.4(3) no
    C21 C22 H221 . . . 120.3 no
    C23 C22 H221 . . . 119.3 no
    C18 C23 C22 . . . 120.4(2) no
    C18 C23 H231 . . . 120.5 no
    C22 C23 H231 . . . 119.1 no
loop_
    _geom_hbond_atom_site_label_D
    _geom_hbond_atom_site_label_H
    _geom_hbond_atom_site_label_A
    _geom_hbond_site_symmetry_D
    _geom_hbond_site_symmetry_H
    _geom_hbond_site_symmetry_A
    _geom_hbond_distance_DH
    _geom_hbond_distance_HA
    _geom_hbond_distance_DA
    _geom_hbond_angle_DHA
    _geom_hbond_publ_flag
    C20 H201 O10 . . 4_665 0.93 2.36 3.293(3) 174 yes
    N7 H1 O10 . . 3_755 0.89(2) 2.52(3) 3.395(3) 168 no
