# Supplementary material for: 3-O-Benzhydryl-2,5-dide­oxy-2,5-imino-2-C-methyl-l-lyxono-1,4-lactone
Source: Acta Crystallogr Sect E Struct Rep Online. 2008 Sep 6;64(Pt 10):o1902–3. doi: 10.1107/S1600536808027888 (PMC2959362; doi:10.1107/S1600536808027888)
Supplement: Supplementary file 2 [file e-64-o1902-Isup2.hkl]

data_I
#  7021314    ADC-678                      
_audit_creation_date        08-07-14
_audit_creation_method      CRYSTALS 

_cell_length_a                    9.0336(2)
_cell_angle_alpha                 90
_cell_length_b                    10.0498(2)
_cell_angle_beta                  90
_cell_length_c                    17.5941(4)
_cell_angle_gamma                 90

# NOTE Fc on scale of Fo,      0.50239
# Status flags: 
#    o - used in refinement 
#    < - excluded by I/sigmaI cutoff 
#    x - excluded for another reason  

loop_
_refln_index_h
_refln_index_k
_refln_index_l
_refln_F_squared_meas
_refln_F_squared_calc
_refln_F_squared_sigma
_refln_observed_status
   4   0   0        4.55        2.81        0.70 o
   6   0   0       38.85       36.14        1.70 o
   8   0   0      117.40      111.75        5.09 o
  10   0   0      154.35      147.58        8.10 o
   3   1   0      127.65      140.68        3.98 o
   4   1   0       74.85       71.74        2.89 o
   5   1   0       42.18       45.83        1.83 o
   6   1   0       59.70       58.53        2.30 o
   7   1   0      171.00      165.32        5.06 o
   8   1   0      119.87      118.86        4.84 o
   9   1   0        4.48        1.68        2.10 o
  10   1   0        0.40        0.06        2.44 o
  11   1   0        3.67        2.96        5.13 o
   2   2   0      790.68      848.74       22.46 o
   3   2   0      103.15      107.04        2.63 o
   4   2   0        5.52        4.33        0.81 o
   5   2   0        8.97        9.27        1.14 o
   6   2   0      218.00      204.31        7.13 o
   7   2   0       83.00       72.48        3.20 o
   8   2   0       37.70       37.91        2.18 o
   9   2   0        6.57        7.88        1.60 o
  10   2   0        5.62        5.59        2.09 o
  11   2   0        6.65        5.63        5.17 o
   1   3   0      449.62      489.24       11.57 o
   2   3   0        1.40        1.79        0.40 o
   3   3   0        9.05        8.78        0.72 o
   4   3   0      476.73      436.20       11.64 o
   5   3   0        3.70        3.21        1.02 o
   6   3   0       50.20       46.19        2.12 o
   7   3   0       11.58       13.00        1.43 o
   8   3   0       26.87       26.50        2.36 o
   9   3   0        7.62        7.25        1.67 o
  10   3   0        1.25        0.37        4.45 o
  11   3   0        9.52        6.78        5.91 o
   0   4   0      898.40      911.42       22.30 o
   1   4   0       51.25       54.16        1.65 o
   2   4   0       30.70       29.33        1.70 o
   3   4   0       17.70       17.88        1.58 o
   4   4   0        3.70        3.75        1.13 o
   5   4   0       31.62       32.20        1.61 o
   6   4   0       31.35       29.47        1.72 o
   7   4   0       70.55       60.48        2.96 o
   8   4   0        3.32        2.66        1.41 o
   9   4   0        1.08        0.67        2.06 o
  10   4   0       -0.38        0.21        3.39 o
  11   4   0        8.68       10.57        5.99 o
   1   5   0       18.48       19.86        1.11 o
   2   5   0       40.40       38.48        2.06 o
   3   5   0       16.10       18.34        1.69 o
   4   5   0        5.70        8.34        1.30 o
   5   5   0      133.80      130.49        4.16 o
   6   5   0        0.62        0.01        1.63 o
   7   5   0       19.00       19.60        2.15 o
   8   5   0       31.50       31.50        2.42 o
   9   5   0        3.80        3.48        1.77 o
  10   5   0       -0.10        2.61        4.25 o
   0   6   0      181.90      179.19        6.77 o
   1   6   0      213.00      218.25        7.23 o
   2   6   0       19.47       18.96        1.69 o
   3   6   0       29.90       29.89        2.24 o
   4   6   0       14.17       13.71        1.75 o
   5   6   0        2.43        3.16        1.28 o
   6   6   0        0.68        1.43        1.56 o
   7   6   0       13.72       13.76        2.04 o
   8   6   0       39.18       40.98        3.88 o
   9   6   0        5.30        3.25        2.79 o
  10   6   0       -2.03        0.28        3.16 o
   1   7   0      137.52      123.17        5.53 o
   2   7   0       96.18       99.76        4.07 o
   3   7   0       25.70       25.15        2.09 o
   4   7   0      102.20       94.47        4.72 o
   5   7   0       40.83       37.58        2.71 o
   6   7   0      214.50      192.48        8.25 o
   7   7   0        8.02        5.87        2.39 o
   8   7   0       40.30       37.21        3.18 o
   9   7   0       12.23       10.90        3.44 o
   0   8   0      139.95      143.83        5.98 o
   1   8   0       72.25       71.65        4.07 o
   2   8   0      520.30      503.44       20.77 o
   3   8   0       22.37       19.60        2.50 o
   4   8   0       26.32       26.98        2.53 o
   5   8   0       29.10       29.74        2.40 o
   6   8   0       90.72       86.14        4.72 o
   7   8   0       19.38       19.37        2.92 o
   8   8   0        0.73        0.21        2.71 o
   9   8   0       -0.83        3.15        3.15 o
   1   9   0       13.33       15.12        3.00 o
   2   9   0       23.65       23.90        2.47 o
   3   9   0       21.40       20.06        2.70 o
   4   9   0        7.87        6.54        2.67 o
   5   9   0       65.85       61.44        3.89 o
   6   9   0       21.55       22.59        3.60 o
   7   9   0        2.13        1.26        2.79 o
   8   9   0        1.90        0.00        3.58 o
   0  10   0        1.25        2.37        2.10 o
   1  10   0       50.78       45.33        3.96 o
   2  10   0       43.20       39.41        3.59 o
   3  10   0       35.85       35.41        4.43 o
   4  10   0       17.27       17.93        3.70 o
   5  10   0       12.40       12.18        2.81 o
   6  10   0       20.57       18.32        3.49 o
   7  10   0        4.45        3.00        2.86 o
   1  11   0        5.50        5.62        3.01 o
   2  11   0       12.88       12.99        3.42 o
   3  11   0       23.63       18.72        4.09 o
   4  11   0        5.57        6.37        3.74 o
   5  11   0        1.10        1.95        3.96 o
   6  11   0       21.60       21.56        5.38 o
   0  12   0        5.60        7.38        3.88 o
   1  12   0        4.37        6.33        3.59 o
   2  12   0       15.95       15.20        4.10 o
   3  12   0        6.35        7.78        4.16 o
   4  12   0        2.35        1.73        4.70 o
   3   0   1       30.43       32.15        1.05 o
   4   0   1        4.95        5.16        0.74 o
   5   0   1      864.50      820.87       21.35 o
   6   0   1        3.10        2.43        0.78 o
   7   0   1       28.82       28.09        1.80 o
   8   0   1        0.92        0.27        2.23 o
   9   0   1       21.15       21.16        2.06 o
  10   0   1        5.93        4.57        2.90 o
  11   0   1        1.22        1.57        3.73 o
   3   1   1      186.30      212.47        4.64 o
   4   1   1      171.74      169.97        4.83 o
   5   1   1       31.61       32.49        1.59 o
   6   1   1       63.19       59.77        2.34 o
   7   1   1       17.01       18.77        1.51 o
   8   1   1       71.57       68.02        3.73 o
   9   1   1       28.13       26.86        2.31 o
  10   1   1        1.61        2.07        2.46 o
  11   1   1       12.10       12.11        5.18 o
   2   2   1      285.59      321.10        7.70 o
   3   2   1      231.09      248.42        5.86 o
   4   2   1      165.01      156.59        4.98 o
   5   2   1      182.97      173.49        5.49 o
   6   2   1       46.86       46.96        2.21 o
   7   2   1       16.70       15.58        1.98 o
   8   2   1        1.36        0.50        1.38 o
   9   2   1        3.62        3.66        1.58 o
  10   2   1       24.89       24.54        3.15 o
  11   2   1        4.40        3.28        4.56 o
   0   3   1      449.52      481.72       12.41 o
   1   3   1      105.29      111.16        3.44 o
   2   3   1       87.47       86.24        3.08 o
   3   3   1      220.84      219.81        6.76 o
   4   3   1       69.58       64.32        2.36 o
   5   3   1        8.15        7.17        0.97 o
   6   3   1        8.80        9.73        1.59 o
   7   3   1       30.40       29.80        2.07 o
   8   3   1       84.84       86.91        4.30 o
   9   3   1       18.05       18.20        2.42 o
  10   3   1        2.74        2.01        3.33 o
  11   3   1        1.26        0.31        5.46 o
   0   4   1        7.80        6.35        0.65 o
   1   4   1        4.56        2.17        0.91 o
   2   4   1      250.18      255.66        8.27 o
   3   4   1       39.41       39.03        1.89 o
   4   4   1       61.61       68.12        2.13 o
   5   4   1       34.89       34.35        1.72 o
   6   4   1       15.16       14.13        1.38 o
   7   4   1        7.11        6.50        1.31 o
   8   4   1        1.15        2.22        1.92 o
   9   4   1       13.92       15.38        2.40 o
  10   4   1        3.49        3.92        3.62 o
  11   4   1        1.23        5.13        5.45 o
   0   5   1        1.30        1.16        1.11 o
   1   5   1      258.47      247.75        7.41 o
   2   5   1      136.54      137.60        4.29 o
   3   5   1        9.59       11.01        1.12 o
   4   5   1        5.26        6.28        1.37 o
   5   5   1       91.16       92.47        3.70 o
   6   5   1       10.50       12.14        1.41 o
   7   5   1       53.03       50.66        2.95 o
   8   5   1       17.81       22.10        2.04 o
   9   5   1       15.43       14.98        3.03 o
  10   5   1        3.72        2.88        3.23 o
   0   6   1       12.48        9.21        1.37 o
   1   6   1        8.23        8.73        1.21 o
   2   6   1        1.41        1.65        1.15 o
   3   6   1       17.64       19.08        1.61 o
   4   6   1       15.60       16.99        2.00 o
   5   6   1       29.14       29.05        2.25 o
   6   6   1       78.11       80.16        3.67 o
   7   6   1        0.39        0.36        2.03 o
   8   6   1        1.69        1.16        2.61 o
   9   6   1        3.01        3.46        2.84 o
  10   6   1       11.93       11.74        4.44 o
   0   7   1        0.38        0.10        1.30 o
   1   7   1       39.33       43.75        2.28 o
   2   7   1       19.64       18.29        1.67 o
   3   7   1       70.11       71.01        3.38 o
   4   7   1       84.96       83.48        4.34 o
   5   7   1       15.22       15.78        2.10 o
   6   7   1       56.41       57.71        3.43 o
   7   7   1      111.04      104.04        5.64 o
   8   7   1        8.47        9.38        2.59 o
   9   7   1        2.02        1.59        3.05 o
   0   8   1       30.88       32.15        2.87 o
   1   8   1       29.74       29.22        2.61 o
   2   8   1       16.75       17.59        2.17 o
   3   8   1      235.96      231.70       10.99 o
   4   8   1       53.21       52.48        3.25 o
   5   8   1       40.50       40.01        3.02 o
   6   8   1        1.08        0.89        2.18 o
   7   8   1       29.67       29.02        3.75 o
   8   8   1       10.50        8.95        2.82 o
   9   8   1        2.42        5.07        2.93 o
   0   9   1        7.68        9.22        2.38 o
   1   9   1       44.05       42.74        3.71 o
   2   9   1       30.20       28.25        3.02 o
   3   9   1       92.19       84.70        5.44 o
   4   9   1        0.86        2.51        3.12 o
   5   9   1       11.29       11.37        2.34 o
   6   9   1        6.74        6.99        3.30 o
   7   9   1        4.55        5.85        2.37 o
   8   9   1        8.90        8.72        3.88 o
   0  10   1      165.70      157.16        6.92 o
   1  10   1        2.21        1.70        2.25 o
   2  10   1       18.62       19.33        3.03 o
   3  10   1       31.64       32.08        3.67 o
   4  10   1        1.19        0.59        3.36 o
   5  10   1       12.21       12.44        3.13 o
   6  10   1       11.26       11.29        3.51 o
   7  10   1        2.55        1.31        4.17 o
   0  11   1        1.50        1.98        2.99 o
   1  11   1        3.86        3.83        3.27 o
   2  11   1       45.91       41.96        4.45 o
   3  11   1        1.54        2.81        3.21 o
   4  11   1       -1.48        0.30        3.21 o
   5  11   1       11.88       12.63        4.70 o
   6  11   1        1.75        0.42        3.52 o
   0  12   1        1.17        0.04        4.00 o
   1  12   1        3.41        3.59        4.24 o
   2  12   1        1.40        1.32        4.76 o
   3  12   1        2.40        0.40        4.06 o
   4  12   1       10.80       14.89        4.24 o
   0  13   1        0.90        0.25        9.49 o
   3   0   2       87.68       91.90        2.44 o
   4   0   2       29.40       29.26        1.36 o
   5   0   2        3.58        3.60        0.79 o
   6   0   2       -0.05        0.03        0.63 o
   7   0   2      176.00      178.62        5.11 o
   8   0   2        2.97        3.35        1.40 o
   9   0   2       57.23       57.08        4.09 o
  10   0   2       -0.22        0.30        3.75 o
  11   0   2        9.50       10.86        4.78 o
   2   1   2     1009.09     1037.80       21.45 o
   3   1   2      123.56      131.21        3.51 o
   4   1   2      259.53      269.96        6.29 o
   5   1   2      184.22      168.29        4.69 o
   6   1   2      104.04      102.21        3.44 o
   7   1   2       14.69       15.73        1.80 o
   8   1   2       35.74       35.01        2.58 o
   9   1   2       19.74       19.36        2.87 o
  10   1   2        2.50        2.81        3.04 o
  11   1   2        4.39        4.60        5.02 o
   1   2   2     1037.40     1039.84       29.24 o
   2   2   2      495.98      521.50       14.24 o
   3   2   2      101.43      106.77        2.64 o
   4   2   2      206.12      201.34        5.28 o
   5   2   2        4.72        4.80        0.84 o
   6   2   2       93.71       90.89        3.50 o
   7   2   2       14.14       12.77        1.60 o
   8   2   2       51.14       47.73        2.78 o
   9   2   2       54.65       51.70        3.75 o
  10   2   2        9.98       10.26        3.15 o
  11   2   2        7.50        6.64        4.99 o
   0   3   2      340.85      367.63       11.31 o
   1   3   2      609.26      639.61       19.49 o
   2   3   2      293.90      304.12        7.60 o
   3   3   2       39.21       43.44        1.69 o
   4   3   2       29.14       32.49        1.35 o
   5   3   2       40.04       39.73        1.76 o
   6   3   2       35.31       33.31        1.73 o
   7   3   2       17.96       16.62        1.62 o
   8   3   2       10.59        9.68        1.76 o
   9   3   2       13.31       13.15        1.97 o
  10   3   2        7.86        8.86        3.52 o
  11   3   2        9.60        9.13        5.20 o
   0   4   2       55.35       64.35        2.03 o
   1   4   2      134.34      137.50        4.63 o
   2   4   2      150.61      152.21        4.47 o
   3   4   2      201.12      213.63        6.35 o
   4   4   2       39.85       37.39        1.75 o
   5   4   2       15.65       15.12        1.43 o
   6   4   2       66.36       64.39        2.56 o
   7   4   2        0.00        0.02        1.07 o
   8   4   2        6.66        7.26        1.54 o
   9   4   2        0.26        0.45        1.83 o
  10   4   2        3.74        2.51        2.72 o
  11   4   2        6.96        6.93        6.02 o
   0   5   2      321.10      309.28        9.67 o
   1   5   2       15.65       14.61        1.36 o
   2   5   2       31.97       31.99        1.63 o
   3   5   2       26.86       28.40        1.69 o
   4   5   2        3.11        4.94        1.01 o
   5   5   2       23.70       24.07        1.75 o
   6   5   2       10.32       11.72        1.46 o
   7   5   2       15.60       16.16        1.81 o
   8   5   2        3.74        4.44        1.79 o
   9   5   2       10.70        9.28        2.79 o
  10   5   2        1.34        2.93        5.47 o
   0   6   2      381.08      379.73       10.92 o
   1   6   2        7.46        8.97        1.19 o
   2   6   2        2.15        3.00        1.03 o
   3   6   2       19.14       20.81        1.79 o
   4   6   2       33.06       34.43        1.86 o
   5   6   2      106.29      108.33        4.66 o
   6   6   2       13.94       16.28        1.99 o
   7   6   2       80.07       79.35        4.22 o
   8   6   2       12.86       14.23        2.15 o
   9   6   2       13.48       14.36        3.15 o
  10   6   2       25.60       24.02        6.06 o
   0   7   2      140.33      147.25        5.03 o
   1   7   2        5.38        5.01        1.48 o
   2   7   2       31.95       31.96        2.17 o
   3   7   2      132.26      122.33        5.44 o
   4   7   2      145.06      141.92        5.58 o
   5   7   2       67.55       64.49        3.62 o
   6   7   2       54.50       51.34        3.51 o
   7   7   2       29.59       28.06        2.82 o
   8   7   2       41.83       38.33        3.71 o
   9   7   2        1.15        1.23        2.98 o
   0   8   2      152.25      152.54        6.10 o
   1   8   2       54.06       56.44        3.29 o
   2   8   2       46.98       50.27        2.63 o
   3   8   2       10.91        9.53        2.71 o
   4   8   2       71.25       66.77        4.09 o
   5   8   2        8.45        9.80        2.03 o
   6   8   2       40.27       36.22        3.39 o
   7   8   2        1.15        1.76        2.82 o
   8   8   2       22.72       20.79        3.28 o
   9   8   2       21.92       20.89        4.24 o
   0   9   2        1.15        0.86        1.57 o
   1   9   2       22.42       25.01        2.82 o
   2   9   2        6.60        7.21        2.00 o
   3   9   2        4.04        4.77        2.49 o
   4   9   2       27.40       27.21        3.17 o
   5   9   2        5.19        4.38        4.08 o
   6   9   2        2.00        0.87        2.78 o
   7   9   2       54.03       46.74        4.41 o
   8   9   2        7.30        9.40        3.26 o
   0  10   2        5.80        4.62        2.38 o
   1  10   2        9.04       10.85        2.68 o
   2  10   2        4.11        4.98        2.59 o
   3  10   2        9.89        9.80        2.99 o
   4  10   2       26.84       24.11        3.65 o
   5  10   2       30.31       26.82        4.17 o
   6  10   2        3.92        4.64        3.04 o
   7  10   2       10.13        9.35        3.86 o
   0  11   2        0.25        0.06        2.41 o
   1  11   2        1.84        1.72        3.39 o
   2  11   2        1.50        2.73        2.87 o
   3  11   2        9.51        9.39        3.31 o
   4  11   2       -0.46        0.37        4.11 o
   5  11   2        5.25        2.54        5.50 o
   6  11   2        1.90        1.22        4.03 o
   0  12   2        0.70        0.42        4.75 o
   1  12   2        1.04        0.25        5.24 o
   2  12   2       22.58       21.68        4.97 o
   3  12   2       13.13       14.87        4.63 o
   4  12   2        0.67        2.60        5.10 o
   2   0   3     2235.88     2115.33       51.84 o
   3   0   3       30.38       28.15        1.13 o
   4   0   3       69.40       72.29        2.79 o
   5   0   3       -0.17        0.30        1.17 o
   6   0   3       29.85       30.58        2.19 o
   7   0   3        1.70        1.47        2.22 o
   8   0   3        3.48        3.14        1.70 o
   9   0   3       44.70       43.93        4.00 o
  10   0   3       10.47       10.49        2.74 o
  11   0   3       43.58       43.60        6.28 o
   2   1   3       23.45       28.52        0.93 o
   3   1   3       33.58       31.32        1.32 o
   4   1   3      126.09      126.15        3.53 o
   5   1   3      102.70      104.26        2.98 o
   6   1   3        9.76       10.22        1.23 o
   7   1   3       79.01       81.05        3.76 o
   8   1   3       65.35       65.89        3.83 o
   9   1   3       37.78       38.69        3.59 o
  10   1   3        1.31        2.81        3.81 o
  11   1   3        6.91        5.44        5.47 o
   0   2   3      601.05      637.09       20.00 o
   1   2   3      434.46      464.89       11.75 o
   2   2   3      306.66      313.99        7.90 o
   3   2   3      455.68      480.60       10.09 o
   4   2   3      144.37      133.91        3.95 o
   5   2   3       22.55       22.20        1.23 o
   6   2   3       29.66       32.44        1.81 o
   7   2   3       35.74       34.68        2.59 o
   8   2   3       33.38       32.72        2.40 o
   9   2   3        5.86        6.35        2.27 o
  10   2   3        3.12        4.59        2.75 o
  11   2   3        4.46        3.67        5.12 o
   0   3   3        0.70        1.00        1.14 o
   1   3   3      751.48      782.96       23.53 o
   2   3   3       35.54       39.74        1.40 o
   3   3   3      174.04      166.23        4.60 o
   4   3   3      107.56      110.70        3.13 o
   5   3   3       54.87       48.02        2.05 o
   6   3   3       71.05       73.59        2.58 o
   7   3   3       10.96       12.61        1.33 o
   8   3   3       27.91       27.56        2.34 o
   9   3   3        0.00        0.41        2.05 o
  10   3   3        8.07        9.01        3.77 o
  11   3   3        1.54        0.51        5.02 o
   0   4   3      151.35      150.93        5.73 o
   1   4   3      775.65      776.61       26.49 o
   2   4   3      348.33      349.94       10.51 o
   3   4   3       45.69       41.36        1.99 o
   4   4   3       27.43       28.92        1.45 o
   5   4   3       90.66       92.08        3.22 o
   6   4   3       76.27       71.85        2.71 o
   7   4   3       31.33       34.60        2.11 o
   8   4   3       12.05       12.07        1.67 o
   9   4   3        8.46        6.81        2.63 o
  10   4   3       11.22        8.70        3.60 o
  11   4   3        5.60        6.27        4.80 o
   0   5   3      344.08      324.36       11.62 o
   1   5   3        3.19        3.17        1.00 o
   2   5   3       35.90       37.06        1.89 o
   3   5   3       56.81       57.63        2.44 o
   4   5   3       13.60       11.66        1.35 o
   5   5   3       49.73       46.59        2.35 o
   6   5   3       38.08       37.56        2.15 o
   7   5   3       22.90       22.14        1.95 o
   8   5   3        5.61        6.04        1.90 o
   9   5   3        4.41        3.11        2.63 o
  10   5   3       13.81       13.61        4.49 o
   0   6   3      103.00      100.72        3.91 o
   1   6   3        4.51        5.26        1.15 o
   2   6   3       15.40       16.70        1.31 o
   3   6   3       16.80       17.99        1.75 o
   4   6   3       58.44       61.13        2.80 o
   5   6   3       25.36       27.47        1.93 o
   6   6   3       18.78       21.98        1.97 o
   7   6   3       29.01       29.30        2.61 o
   8   6   3        2.40        3.75        1.88 o
   9   6   3       12.76       13.30        3.03 o
  10   6   3        0.00        2.38        4.90 o
   0   7   3      199.90      190.07        6.82 o
   1   7   3       17.38       17.02        1.88 o
   2   7   3       82.34       79.00        3.29 o
   3   7   3       98.70       92.98        4.43 o
   4   7   3       14.98       15.49        1.57 o
   5   7   3      376.83      344.14       13.69 o
   6   7   3        2.12        2.85        2.26 o
   7   7   3       26.84       28.11        3.43 o
   8   7   3       47.33       43.50        4.10 o
   9   7   3        4.38        2.26        2.87 o
   0   8   3       14.93       14.63        2.51 o
   1   8   3       23.03       24.00        2.21 o
   2   8   3       25.25       27.70        2.20 o
   3   8   3       38.26       36.28        2.94 o
   4   8   3      154.43      142.14        6.85 o
   5   8   3       23.80       24.70        2.98 o
   6   8   3       46.04       43.04        3.69 o
   7   8   3       29.36       28.87        3.34 o
   8   8   3        7.87        7.77        3.53 o
   9   8   3       11.83        9.35        4.08 o
   0   9   3        2.25        0.13        2.16 o
   1   9   3      101.02       99.54        5.98 o
   2   9   3      161.66      158.11        6.46 o
   3   9   3       29.58       30.26        3.20 o
   4   9   3       13.79       14.66        2.50 o
   5   9   3        2.00        2.06        3.28 o
   6   9   3        3.76        4.97        2.95 o
   7   9   3        5.43        4.47        3.32 o
   8   9   3        2.98        1.84        3.51 o
   0  10   3       20.30       20.91        3.15 o
   1  10   3       26.90       27.73        3.54 o
   2  10   3        1.39        2.70        2.99 o
   3  10   3        5.26        5.42        2.94 o
   4  10   3        6.58        5.32        3.24 o
   5  10   3        2.73        3.24        4.41 o
   6  10   3       10.88       12.67        3.73 o
   7  10   3        8.55        9.59        4.08 o
   0  11   3       23.05       21.46        4.22 o
   1  11   3        4.42        5.13        3.41 o
   2  11   3       13.74       15.29        3.28 o
   3  11   3        3.37        3.53        3.02 o
   4  11   3       26.07       26.07        4.65 o
   5  11   3       37.30       37.08        5.69 o
   6  11   3        5.20        5.39        4.43 o
   0  12   3        7.60        4.41        4.52 o
   1  12   3       20.87       21.13        5.33 o
   2  12   3       11.93       14.24        4.92 o
   3  12   3       11.67       12.54        4.93 o
   4  12   3        0.57        0.25        5.11 o
   1   0   4     1144.77     1144.58       37.91 o
   2   0   4      170.03      174.87        4.92 o
   3   0   4      412.02      414.48        9.98 o
   4   0   4       55.50       60.64        2.20 o
   5   0   4      136.85      130.04        4.63 o
   6   0   4        5.55        3.85        1.55 o
   7   0   4      102.85       99.80        4.33 o
   8   0   4       16.23       17.21        2.23 o
   9   0   4        1.10        0.90        1.94 o
  10   0   4       13.30       13.66        2.95 o
  11   0   4        0.27        0.22        3.83 o
   1   1   4      664.25      704.03       19.63 o
   2   1   4      284.17      305.85        7.33 o
   3   1   4      458.64      469.55       12.74 o
   4   1   4      155.47      157.02        5.50 o
   5   1   4       19.00       19.07        1.34 o
   6   1   4       77.67       74.54        2.89 o
   7   1   4       50.78       49.13        2.83 o
   8   1   4        6.45        5.79        2.38 o
   9   1   4       43.31       42.55        3.96 o
  10   1   4       -1.26        0.49        4.70 o
  11   1   4        9.02        7.22        4.80 o
   0   2   4        0.40        1.13        0.85 o
   1   2   4      160.50      175.54        5.19 o
   2   2   4      160.03      174.10        3.98 o
   3   2   4      191.99      176.99        5.18 o
   4   2   4      113.39      111.83        3.57 o
   5   2   4       42.33       39.89        2.24 o
   6   2   4       23.72       24.93        1.61 o
   7   2   4       26.95       26.90        2.13 o
   8   2   4       28.30       27.14        2.66 o
   9   2   4        6.60        6.49        2.62 o
  10   2   4        8.30       10.57        3.44 o
  11   2   4       -0.04        1.31        5.34 o
   0   3   4      120.07      125.16        5.36 o
   1   3   4      258.86      253.19        8.26 o
   2   3   4      225.99      227.40        6.68 o
   3   3   4      234.55      234.82        6.67 o
   4   3   4      223.06      202.84        5.78 o
   5   3   4      131.77      126.23        3.67 o
   6   3   4       92.76       86.57        3.34 o
   7   3   4       20.34       20.51        1.69 o
   8   3   4       30.66       26.74        2.63 o
   9   3   4       14.13       14.51        2.43 o
  10   3   4        3.14        2.61        3.76 o
  11   3   4        9.87        6.37        5.93 o
   0   4   4      112.05       90.90        4.36 o
   1   4   4       77.48       74.82        3.09 o
   2   4   4      933.99      877.09       27.79 o
   3   4   4      321.21      324.98        8.34 o
   4   4   4       69.29       71.43        2.31 o
   5   4   4       46.10       44.21        2.02 o
   6   4   4       99.98       97.16        3.45 o
   7   4   4       47.28       51.38        2.35 o
   8   4   4       44.41       42.61        3.17 o
   9   4   4       13.27       14.51        2.88 o
  10   4   4       -0.99        1.46        4.22 o
   0   5   4        0.65        0.14        1.88 o
   1   5   4      335.82      320.09       11.20 o
   2   5   4        2.23        2.53        1.08 o
   3   5   4       21.87       21.48        1.54 o
   4   5   4       23.96       21.10        1.70 o
   5   5   4       28.78       29.22        1.91 o
   6   5   4       42.90       42.26        2.61 o
   7   5   4       64.41       66.56        3.27 o
   8   5   4        5.77        7.02        1.78 o
   9   5   4       23.01       24.63        3.47 o
  10   5   4       24.00       23.39        5.10 o
   0   6   4      103.60       98.12        4.08 o
   1   6   4       82.95       84.97        3.61 o
   2   6   4       84.26       82.63        2.99 o
   3   6   4      114.35      113.78        4.63 o
   4   6   4       14.78       15.60        1.64 o
   5   6   4      127.41      120.41        4.73 o
   6   6   4        2.33        2.98        1.33 o
   7   6   4       59.26       62.08        3.62 o
   8   6   4       15.11       16.25        2.15 o
   9   6   4       12.90       13.56        3.46 o
  10   6   4        7.32        7.94        4.60 o
   0   7   4        2.47        0.96        2.34 o
   1   7   4       25.33       25.47        2.19 o
   2   7   4       64.81       65.21        3.16 o
   3   7   4       72.69       77.99        3.66 o
   4   7   4       18.59       20.47        2.40 o
   5   7   4       50.60       48.66        2.88 o
   6   7   4       15.79       17.49        2.18 o
   7   7   4        0.81        0.69        2.39 o
   8   7   4       21.93       20.66        3.05 o
   9   7   4        1.08        0.82        3.58 o
   0   8   4       20.37       20.90        2.55 o
   1   8   4      145.44      138.45        6.38 o
   2   8   4       35.12       33.96        2.70 o
   3   8   4        4.92        5.17        1.50 o
   4   8   4        0.54        0.81        2.42 o
   5   8   4       22.41       22.30        2.72 o
   6   8   4        4.35        3.79        2.69 o
   7   8   4       15.83       16.64        2.86 o
   8   8   4        1.58        1.02        3.03 o
   9   8   4        6.25        7.73        3.96 o
   0   9   4        5.15        7.11        2.13 o
   1   9   4       22.56       24.49        2.69 o
   2   9   4       75.14       72.67        3.96 o
   3   9   4       30.99       33.74        3.09 o
   4   9   4       41.43       38.68        3.71 o
   5   9   4       10.24       10.49        2.62 o
   6   9   4        7.91        6.94        3.08 o
   7   9   4        3.00        2.32        4.38 o
   8   9   4       10.40       10.48        4.11 o
   0  10   4        8.45        9.55        2.17 o
   1  10   4        8.84        8.12        2.42 o
   2  10   4       25.69       29.11        3.10 o
   3  10   4        7.21        7.43        2.41 o
   4  10   4       17.32       18.34        2.77 o
   5  10   4       25.76       24.59        4.56 o
   6  10   4        3.52        3.70        3.86 o
   7  10   4       -0.83        1.94        3.74 o
   0  11   4        1.48        2.08        2.51 o
   1  11   4       15.40       16.17        3.24 o
   2  11   4        9.06        7.19        3.48 o
   3  11   4       19.18       17.81        3.92 o
   4  11   4       35.22       31.90        5.21 o
   5  11   4        2.33        3.99        3.37 o
   0  12   4       54.37       58.01        6.63 o
   1  12   4        2.25        1.38        4.23 o
   2  12   4        2.13        1.44        5.56 o
   3  12   4        4.86        3.83        4.85 o
   4  12   4       23.00       27.46        6.77 o
   1   0   5      149.80      158.96        5.41 o
   2   0   5      606.02      607.91       20.21 o
   3   0   5      428.10      434.86       12.75 o
   4   0   5       96.85       94.10        3.32 o
   5   0   5      195.55      208.97        5.47 o
   6   0   5        0.40        0.00        1.18 o
   7   0   5       80.87       76.71        4.85 o
   8   0   5       45.40       44.68        3.43 o
   9   0   5        7.48        8.94        2.27 o
  10   0   5        1.68        1.43        3.55 o
  11   0   5       29.90       26.57        5.96 o
   0   1   5      499.72      524.05       13.65 o
   1   1   5      562.34      590.11       15.80 o
   2   1   5      477.59      486.19       12.50 o
   3   1   5       85.96       82.39        2.68 o
   4   1   5      369.27      354.59       10.23 o
   5   1   5      113.59      107.62        3.63 o
   6   1   5       41.16       41.60        2.43 o
   7   1   5        6.01        5.80        1.74 o
   8   1   5       88.39       80.42        5.01 o
   9   1   5       14.04       13.83        2.95 o
  10   1   5        8.49        8.63        3.19 o
  11   1   5        5.33        4.71        5.62 o
   0   2   5       53.88       55.36        2.17 o
   1   2   5       46.26       49.10        1.88 o
   2   2   5      170.21      186.99        4.11 o
   3   2   5      215.71      208.94        5.89 o
   4   2   5       32.34       32.91        1.51 o
   5   2   5      179.19      169.86        5.61 o
   6   2   5       27.49       27.59        2.09 o
   7   2   5       26.45       27.03        2.14 o
   8   2   5       12.41       12.89        2.38 o
   9   2   5       20.25       20.86        3.04 o
  10   2   5        4.25        5.44        3.33 o
  11   2   5        7.18        9.02        4.94 o
   0   3   5       15.73       19.59        1.37 o
   1   3   5      662.83      664.39       20.04 o
   2   3   5      494.84      491.80       13.78 o
   3   3   5      102.45      100.66        2.99 o
   4   3   5      140.52      148.35        4.24 o
   5   3   5       12.85       12.45        1.24 o
   6   3   5      118.06      115.32        4.30 o
   7   3   5       14.40       14.00        1.94 o
   8   3   5       24.41       24.16        2.45 o
   9   3   5       41.61       40.75        3.69 o
  10   3   5        0.59        1.17        4.19 o
  11   3   5        4.43        3.06        5.60 o
   0   4   5      486.32      466.40       16.00 o
   1   4   5       85.90       88.31        3.34 o
   2   4   5      104.30      101.24        3.71 o
   3   4   5       53.87       55.85        2.34 o
   4   4   5      184.60      175.57        5.05 o
   5   4   5        2.77        3.19        0.99 o
   6   4   5        2.10        2.20        1.61 o
   7   4   5        0.22        0.06        1.72 o
   8   4   5        8.93        8.70        1.94 o
   9   4   5        2.96        2.68        2.59 o
  10   4   5        3.94        4.49        3.66 o
   0   5   5      185.50      172.08        6.93 o
   1   5   5      101.44       98.69        4.13 o
   2   5   5       59.01       62.21        2.82 o
   3   5   5       74.59       79.21        3.06 o
   4   5   5       61.37       61.50        2.51 o
   5   5   5       -0.35        0.25        1.63 o
   6   5   5      108.98      109.93        4.25 o
   7   5   5        7.61        8.44        1.71 o
   8   5   5        0.04        0.31        1.60 o
   9   5   5        4.04        3.03        3.15 o
  10   5   5       11.03       10.66        4.97 o
   0   6   5       74.55       71.13        3.22 o
   1   6   5       24.73       23.87        1.92 o
   2   6   5       65.04       68.62        2.89 o
   3   6   5       81.51       82.19        3.39 o
   4   6   5       30.13       32.65        2.68 o
   5   6   5      121.77      114.43        4.69 o
   6   6   5       17.94       18.65        2.31 o
   7   6   5       38.79       37.44        3.30 o
   8   6   5        3.40        3.78        1.83 o
   9   6   5        5.99        7.99        3.04 o
  10   6   5       21.69       23.64        6.25 o
   0   7   5       99.20      104.94        4.24 o
   1   7   5       17.28       16.28        1.83 o
   2   7   5        2.77        2.11        1.37 o
   3   7   5      102.00       99.32        4.37 o
   4   7   5      105.47      102.42        5.30 o
   5   7   5       69.74       72.29        3.62 o
   6   7   5       22.73       23.61        2.48 o
   7   7   5        7.71        7.35        2.15 o
   8   7   5       37.58       34.07        3.81 o
   9   7   5        0.70        1.04        3.13 o
   0   8   5       49.48       53.50        3.19 o
   1   8   5       17.01       18.03        2.09 o
   2   8   5       22.64       23.34        2.35 o
   3   8   5      126.39      122.80        5.71 o
   4   8   5       99.34       94.93        5.59 o
   5   8   5        1.90        1.40        2.19 o
   6   8   5       30.38       29.49        3.52 o
   7   8   5       15.10       16.65        2.89 o
   8   8   5        8.90        8.86        3.36 o
   0   9   5        9.73       10.99        2.25 o
   1   9   5       38.99       35.54        3.04 o
   2   9   5       35.24       35.99        3.01 o
   3   9   5       18.01       19.65        3.05 o
   4   9   5        7.27        7.77        2.45 o
   5   9   5        3.45        3.01        1.95 o
   6   9   5       20.02       19.61        4.13 o
   7   9   5        8.18       10.00        3.79 o
   8   9   5       -0.24        1.34        5.53 o
   0  10   5       21.23       27.30        2.90 o
   1  10   5       12.93       12.26        2.80 o
   2  10   5       21.90       22.99        2.66 o
   3  10   5       22.62       23.71        3.16 o
   4  10   5       18.14       19.30        3.27 o
   5  10   5        4.65        3.10        3.91 o
   6  10   5        2.92        2.55        3.20 o
   7  10   5        1.43        0.43        3.24 o
   0  11   5        2.22        0.25        2.54 o
   1  11   5        0.60        0.54        3.38 o
   2  11   5       23.00       23.17        3.38 o
   3  11   5        4.93        3.86        3.26 o
   4  11   5       18.93       19.27        4.54 o
   5  11   5        5.97        5.84        4.74 o
   0  12   5        2.08        0.77        4.85 o
   1  12   5        7.97        9.15        4.91 o
   2  12   5        3.18        2.93        4.63 o
   3  12   5        3.36        1.08        7.55 o
   0   0   6      554.30      584.97       20.05 o
   1   0   6        0.33        0.90        0.99 o
   2   0   6      126.10      122.33        4.52 o
   3   0   6      395.00      393.22       12.41 o
   4   0   6       37.17       37.79        1.41 o
   5   0   6      335.28      326.83        8.69 o
   6   0   6       31.50       33.49        2.09 o
   7   0   6       10.20       10.62        2.08 o
   8   0   6       39.60       38.86        3.13 o
   9   0   6        5.42        3.87        2.21 o
  10   0   6        1.55        3.04        2.74 o
  11   0   6       26.32       26.75        6.05 o
   0   1   6       29.47       28.96        1.49 o
   1   1   6      266.51      278.05        7.57 o
   2   1   6        4.68        3.75        0.78 o
   3   1   6      440.49      429.96       12.86 o
   4   1   6      158.45      148.40        4.15 o
   5   1   6       34.60       35.37        1.75 o
   6   1   6       14.96       14.39        1.66 o
   7   1   6       63.88       65.74        3.28 o
   8   1   6       12.39       12.42        2.11 o
   9   1   6       23.67       24.25        3.17 o
  10   1   6        9.56        9.81        3.13 o
  11   1   6       16.72       17.27        5.77 o
   0   2   6        2.65        1.60        0.70 o
   1   2   6       93.10       93.82        3.06 o
   2   2   6       75.51       79.20        2.66 o
   3   2   6      290.40      269.26        7.72 o
   4   2   6       97.21       95.97        3.20 o
   5   2   6       24.53       23.78        1.67 o
   6   2   6        7.58        9.54        1.55 o
   7   2   6      291.52      274.17        9.65 o
   8   2   6       -0.11        0.17        1.95 o
   9   2   6       10.68       11.92        2.44 o
  10   2   6       14.88       14.65        4.13 o
  11   2   6        6.72        3.22        6.34 o
   0   3   6       40.15       41.29        1.76 o
   1   3   6      165.59      160.42        5.48 o
   2   3   6       60.07       58.73        2.32 o
   3   3   6      140.21      127.88        3.72 o
   4   3   6       11.09        9.54        1.20 o
   5   3   6       24.77       25.18        1.62 o
   6   3   6        2.59        2.59        1.25 o
   7   3   6       32.21       29.37        2.22 o
   8   3   6       62.14       62.94        3.76 o
   9   3   6       13.99       15.78        3.17 o
  10   3   6        7.24        6.88        3.58 o
   0   4   6      101.28       99.98        4.24 o
   1   4   6      117.02      118.10        4.69 o
   2   4   6      115.03      114.88        4.00 o
   3   4   6       14.10       14.62        1.37 o
   4   4   6       98.77       93.14        3.70 o
   5   4   6       47.29       47.05        2.38 o
   6   4   6        6.11        5.26        1.32 o
   7   4   6        6.06        7.14        1.71 o
   8   4   6        4.74        4.59        2.01 o
   9   4   6        7.21        8.73        2.91 o
  10   4   6       24.81       24.52        4.92 o
   0   5   6      142.05      146.60        5.35 o
   1   5   6      331.46      324.20       11.39 o
   2   5   6       30.11       28.62        2.12 o
   3   5   6      172.23      157.09        5.64 o
   4   5   6       67.64       63.56        2.97 o
   5   5   6        2.25        3.41        1.46 o
   6   5   6       23.64       24.08        2.09 o
   7   5   6        1.29        1.30        1.87 o
   8   5   6        8.15        8.69        2.54 o
   9   5   6        2.32        2.91        3.32 o
  10   5   6        0.93        0.80        4.41 o
   0   6   6        7.60        7.82        1.78 o
   1   6   6       27.43       25.31        2.32 o
   2   6   6       83.11       78.51        3.98 o
   3   6   6       40.13       39.39        2.30 o
   4   6   6       61.03       60.49        2.97 o
   5   6   6      114.16      111.48        5.63 o
   6   6   6       17.29       17.69        2.40 o
   7   6   6       13.06       14.63        2.99 o
   8   6   6       13.10       12.90        2.23 o
   9   6   6        7.98        8.40        3.62 o
   0   7   6       25.70       31.60        2.61 o
   1   7   6        0.86        0.44        1.72 o
   2   7   6        9.96       10.29        1.66 o
   3   7   6       50.41       50.54        2.80 o
   4   7   6       12.41       11.52        2.11 o
   5   7   6       83.03       84.21        4.75 o
   6   7   6       31.74       33.74        3.29 o
   7   7   6        1.62        0.87        2.17 o
   8   7   6        1.06        1.22        3.62 o
   9   7   6        9.42       10.66        4.56 o
   0   8   6       11.60        9.21        1.87 o
   1   8   6       28.34       28.66        2.49 o
   2   8   6       14.47       15.86        2.19 o
   3   8   6       49.73       50.68        3.19 o
   4   8   6       14.01       13.68        2.51 o
   5   8   6        2.96        3.59        2.87 o
   6   8   6       19.50       22.78        3.01 o
   7   8   6       14.92       15.67        3.43 o
   8   8   6        4.34        3.81        3.63 o
   0   9   6        7.03        8.06        2.31 o
   1   9   6       50.49       55.50        4.14 o
   2   9   6       20.69       19.22        2.58 o
   3   9   6        0.79        0.68        2.28 o
   4   9   6       15.84       15.79        3.30 o
   5   9   6       32.55       28.88        3.72 o
   6   9   6        1.30        0.98        4.04 o
   7   9   6       -0.28        2.28        3.19 o
   0  10   6        3.13        2.93        2.29 o
   1  10   6        0.99        1.36        2.89 o
   2  10   6        6.93        6.34        2.40 o
   3  10   6       17.15       16.77        3.11 o
   4  10   6       14.00       11.82        3.25 o
   5  10   6        7.58        6.75        4.20 o
   6  10   6        6.20        5.54        3.04 o
   0  11   6       12.30       10.73        3.21 o
   1  11   6       36.59       36.34        4.06 o
   2  11   6        7.31        6.96        2.90 o
   3  11   6        0.38        1.41        4.16 o
   4  11   6        5.18        2.89        3.82 o
   5  11   6       25.40       21.63        4.30 o
   0  12   6       -3.13        0.10        3.04 o
   1  12   6        3.39        3.82        4.67 o
   2  12   6       15.56       15.66        4.48 o
   3  12   6       14.70       14.41        5.08 o
   1   0   7       17.35       16.33        1.41 o
   2   0   7        9.68       10.21        1.33 o
   3   0   7      426.08      426.78       14.57 o
   4   0   7      111.35      109.61        3.26 o
   5   0   7      212.47      207.54        5.78 o
   6   0   7        7.95        7.88        1.24 o
   7   0   7       46.00       46.18        3.04 o
   8   0   7       26.38       27.19        3.12 o
   9   0   7       -0.50        0.77        2.47 o
  10   0   7        2.18        1.24        3.54 o
  11   0   7       -2.12        0.25        5.51 o
   0   1   7      233.22      238.09        7.97 o
   1   1   7      257.73      262.90        7.95 o
   2   1   7      270.54      265.92        8.15 o
   3   1   7      112.07      116.19        3.64 o
   4   1   7       54.77       50.79        2.26 o
   5   1   7      250.47      249.90        7.36 o
   6   1   7       15.20       14.32        1.67 o
   7   1   7      148.56      141.86        6.20 o
   8   1   7        5.86        5.62        1.80 o
   9   1   7        1.14        1.51        2.75 o
  10   1   7       50.43       45.10        5.27 o
  11   1   7        8.71        9.34        6.31 o
   0   2   7      112.03      112.96        4.15 o
   1   2   7       70.00       71.75        2.74 o
   2   2   7      192.54      182.45        5.96 o
   3   2   7       34.54       36.32        1.65 o
   4   2   7      119.47      112.57        3.60 o
   5   2   7       50.84       51.82        2.47 o
   6   2   7      129.45      130.77        4.89 o
   7   2   7       44.45       42.98        2.55 o
   8   2   7        3.09        4.32        1.65 o
   9   2   7        1.43        1.07        2.56 o
  10   2   7        0.07        0.21        4.06 o
  11   2   7       13.66       13.57        6.21 o
   0   3   7      173.90      178.88        5.76 o
   1   3   7       40.34       36.88        2.06 o
   2   3   7       61.70       60.18        2.43 o
   3   3   7      404.96      381.53       11.15 o
   4   3   7       17.84       21.58        1.29 o
   5   3   7       33.00       32.61        1.81 o
   6   3   7      127.35      132.18        4.69 o
   7   3   7       52.66       52.68        2.90 o
   8   3   7        1.04        1.80        1.59 o
   9   3   7       23.84       22.65        3.17 o
  10   3   7       10.59        7.69        4.26 o
   0   4   7      292.35      272.31       11.21 o
   1   4   7      536.07      509.96       17.29 o
   2   4   7      416.83      401.81       11.42 o
   3   4   7       10.90       10.71        1.43 o
   4   4   7       10.84       10.88        1.44 o
   5   4   7       38.37       38.50        1.86 o
   6   4   7       59.22       60.02        3.04 o
   7   4   7        2.64        4.64        1.66 o
   8   4   7        5.33        6.20        2.08 o
   9   4   7       11.14       11.76        3.14 o
  10   4   7        1.09        0.30        3.70 o
   0   5   7      102.33      101.86        4.17 o
   1   5   7        7.05        7.12        1.68 o
   2   5   7        3.27        3.57        1.24 o
   3   5   7      138.64      134.96        4.61 o
   4   5   7       21.05       20.47        1.91 o
   5   5   7       15.66       16.08        1.82 o
   6   5   7       40.77       36.58        3.15 o
   7   5   7       29.36       31.71        2.58 o
   8   5   7       20.97       22.07        3.23 o
   9   5   7        7.11        6.19        3.44 o
  10   5   7        5.10        2.96        4.92 o
   0   6   7        5.33        4.73        1.87 o
   1   6   7       32.74       34.00        2.54 o
   2   6   7       21.91       19.63        2.05 o
   3   6   7        2.23        3.80        1.47 o
   4   6   7      394.36      381.21       13.70 o
   5   6   7        8.04        7.52        1.94 o
   6   6   7       25.61       28.17        2.85 o
   7   6   7        3.62        2.94        2.85 o
   8   6   7       19.40       20.90        3.08 o
   9   6   7        5.52        5.65        3.41 o
   0   7   7       22.42       23.53        2.39 o
   1   7   7       15.34       15.23        2.27 o
   2   7   7       27.33       26.44        2.22 o
   3   7   7       70.73       67.61        3.44 o
   4   7   7       31.56       29.82        3.19 o
   5   7   7        1.34        0.50        3.17 o
   6   7   7        8.60        9.76        2.42 o
   7   7   7        1.80        1.65        1.62 o
   8   7   7        1.66        4.67        3.07 o
   9   7   7       -0.53        0.18        3.58 o
   0   8   7       24.88       22.71        2.52 o
   1   8   7       52.98       48.19        3.51 o
   2   8   7       36.59       35.67        2.82 o
   3   8   7       14.37       13.69        1.63 o
   4   8   7       20.71       22.93        2.88 o
   5   8   7       26.87       28.85        3.38 o
   6   8   7        6.68        6.65        2.17 o
   7   8   7       10.28       10.44        3.24 o
   8   8   7        2.40        2.25        4.45 o
   0   9   7      251.68      241.14       12.63 o
   1   9   7        7.29        8.86        2.33 o
   2   9   7       16.96       17.73        2.42 o
   3   9   7        4.10        4.02        2.41 o
   4   9   7       14.43       14.98        2.92 o
   5   9   7        3.58        4.88        3.92 o
   6   9   7        5.32        5.53        3.44 o
   7   9   7        2.04        0.34        4.42 o
   0  10   7        0.75        0.04        2.41 o
   1  10   7        3.83        3.52        2.71 o
   2  10   7       17.70       18.39        3.18 o
   3  10   7        6.96        7.95        2.95 o
   4  10   7       14.44       11.78        3.63 o
   5  10   7        4.68        3.31        2.88 o
   6  10   7       10.84       12.66        3.38 o
   0  11   7        8.15        5.85        3.94 o
   1  11   7        5.81        5.06        3.49 o
   2  11   7        0.41        0.42        3.93 o
   3  11   7       18.98       16.88        4.16 o
   4  11   7        1.25        1.84        4.42 o
   5  11   7       51.47       44.47        6.69 o
   0  12   7       38.07       34.59        6.47 o
   1  12   7       -0.86        2.06        4.74 o
   2  12   7       11.55       11.38        4.76 o
   0   0   8        3.80        6.73        1.55 o
   1   0   8        4.40        3.35        0.94 o
   2   0   8      236.02      242.35        8.43 o
   3   0   8       49.58       45.08        2.89 o
   4   0   8       59.85       58.98        2.28 o
   5   0   8        4.15        3.83        0.91 o
   6   0   8       85.23       86.37        3.16 o
   7   0   8       13.83       15.59        2.23 o
   8   0   8       73.15       67.66        4.88 o
   9   0   8       63.98       58.16        4.72 o
  10   0   8       55.47       51.37        6.70 o
   0   1   8      108.30      109.75        4.12 o
   1   1   8       27.36       25.26        1.67 o
   2   1   8      302.66      287.50        8.82 o
   3   1   8      224.94      209.19        7.13 o
   4   1   8      191.72      186.86        5.51 o
   5   1   8       84.13       83.35        2.86 o
   6   1   8       62.39       55.85        3.13 o
   7   1   8       35.91       36.80        2.69 o
   8   1   8       62.58       61.30        3.98 o
   9   1   8        2.48        2.65        3.39 o
  10   1   8        0.10        0.11        4.50 o
   0   2   8      182.97      198.70        6.37 o
   1   2   8       40.12       41.06        2.09 o
   2   2   8      129.15      128.02        4.42 o
   3   2   8        1.89        1.48        1.34 o
   4   2   8       67.44       66.16        2.33 o
   5   2   8       91.47       92.28        3.35 o
   6   2   8        8.63        9.62        1.50 o
   7   2   8        6.51        6.47        1.44 o
   8   2   8       13.08       12.71        2.21 o
   9   2   8       21.43       20.83        3.02 o
  10   2   8        0.14        1.02        3.34 o
   0   3   8        2.28        3.44        1.44 o
   1   3   8       69.46       72.13        3.01 o
   2   3   8       46.19       41.67        2.28 o
   3   3   8       18.94       18.60        1.56 o
   4   3   8       34.77       33.61        1.72 o
   5   3   8       28.72       29.42        1.63 o
   6   3   8       14.17       13.14        1.65 o
   7   3   8       14.41       15.25        1.88 o
   8   3   8       35.81       31.33        3.04 o
   9   3   8        4.44        4.88        3.06 o
  10   3   8        0.70        0.59        4.51 o
   0   4   8        0.03        0.87        1.77 o
   1   4   8       91.60       91.04        3.98 o
   2   4   8       36.24       37.07        1.98 o
   3   4   8       65.07       61.61        2.77 o
   4   4   8       69.87       65.57        3.06 o
   5   4   8       63.99       68.27        2.85 o
   6   4   8       26.09       29.15        2.13 o
   7   4   8       18.11       15.57        2.25 o
   8   4   8        1.16        1.75        2.64 o
   9   4   8       11.90       10.20        3.66 o
  10   4   8        5.59        4.68        4.89 o
   0   5   8       -0.53        0.14        2.06 o
   1   5   8       18.06       16.00        2.01 o
   2   5   8       13.24       12.77        1.92 o
   3   5   8       78.83       72.89        3.29 o
   4   5   8        4.59        4.67        1.63 o
   5   5   8       -0.04        0.02        1.68 o
   6   5   8       22.24       22.03        2.84 o
   7   5   8       18.46       17.94        2.38 o
   8   5   8        8.17        7.15        2.78 o
   9   5   8       13.17       10.87        3.85 o
  10   5   8        9.56        9.13        5.47 o
   0   6   8        8.27        9.53        1.82 o
   1   6   8      122.11      113.93        5.18 o
   2   6   8       71.80       67.40        3.80 o
   3   6   8      171.66      163.77        6.72 o
   4   6   8       85.74       84.62        4.47 o
   5   6   8        7.09        8.03        1.75 o
   6   6   8        3.90        2.83        2.56 o
   7   6   8       13.38       14.22        2.44 o
   8   6   8       11.70       12.25        3.05 o
   9   6   8        1.72        2.39        3.78 o
   0   7   8       19.50       19.01        2.48 o
   1   7   8        0.60        0.66        2.39 o
   2   7   8       63.34       68.99        3.97 o
   3   7   8       39.53       43.30        2.49 o
   4   7   8       21.37       24.70        2.38 o
   5   7   8       17.99       19.14        3.10 o
   6   7   8        7.92        8.00        2.48 o
   7   7   8        0.98        1.99        3.27 o
   8   7   8        1.98        1.18        3.07 o
   9   7   8        9.50       10.41        4.67 o
   0   8   8       15.67       15.05        2.21 o
   1   8   8        1.84        1.32        2.21 o
   2   8   8       43.77       44.20        3.13 o
   3   8   8        2.63        2.36        1.75 o
   4   8   8       40.43       43.05        3.98 o
   5   8   8        4.13        4.14        2.53 o
   6   8   8       10.12       11.04        2.51 o
   7   8   8       11.20       12.85        3.43 o
   8   8   8       13.75       13.10        5.05 o
   0   9   8        0.05        0.34        1.93 o
   1   9   8        3.04        3.54        2.43 o
   2   9   8       32.57       32.24        3.50 o
   3   9   8        1.47        1.02        2.52 o
   4   9   8       62.56       60.28        3.99 o
   5   9   8        1.45        1.64        1.88 o
   6   9   8        0.46        0.49        3.52 o
   7   9   8        4.80        6.29        3.56 o
   0  10   8       48.35       44.63        4.59 o
   1  10   8       17.34       16.54        3.19 o
   2  10   8        7.89        8.27        2.88 o
   3  10   8        4.08        4.34        2.06 o
   4  10   8        4.48        6.59        2.63 o
   5  10   8       -0.30        0.12        3.50 o
   6  10   8        1.66        2.05        3.76 o
   0  11   8       18.27       19.56        3.92 o
   1  11   8        3.66        2.46        4.23 o
   2  11   8        1.98        2.83        3.28 o
   3  11   8        1.72        2.45        3.76 o
   4  11   8        0.07        0.70        3.82 o
   0  12   8        2.35        0.34        2.76 o
   1  12   8        4.30        7.66        5.31 o
   2  12   8       10.25       10.36        4.20 o
   1   0   9      117.37      117.33        4.48 o
   2   0   9      142.10      140.95        5.56 o
   3   0   9       36.22       34.20        2.01 o
   4   0   9       78.62       74.78        2.93 o
   5   0   9        1.50        0.36        1.10 o
   6   0   9       84.13       82.81        3.55 o
   7   0   9       21.35       19.29        2.51 o
   8   0   9        0.80        0.57        1.91 o
   9   0   9       43.45       36.01        4.85 o
  10   0   9       24.27       22.88        5.40 o
   0   1   9        0.00        0.01        1.28 o
   1   1   9       91.00       96.65        3.38 o
   2   1   9      241.94      232.97        7.27 o
   3   1   9        1.29        1.10        1.29 o
   4   1   9        0.07        1.04        0.92 o
   5   1   9        6.98        7.00        1.19 o
   6   1   9       27.50       27.39        2.13 o
   7   1   9       33.33       33.13        2.67 o
   8   1   9       13.70       14.86        2.69 o
   9   1   9       42.86       41.50        4.64 o
  10   1   9        0.96        1.20        4.36 o
   0   2   9      118.65      115.84        5.18 o
   1   2   9       35.35       35.58        2.17 o
   2   2   9       52.16       55.27        2.49 o
   3   2   9       10.29       11.25        1.66 o
   4   2   9      221.96      220.20        7.20 o
   5   2   9       15.73       15.50        1.49 o
   6   2   9      120.83      117.86        4.58 o
   7   2   9       36.66       37.25        2.62 o
   8   2   9       59.96       60.44        4.12 o
   9   2   9       20.23       19.25        3.87 o
  10   2   9        2.00        2.50        4.10 o
   0   3   9       15.23       14.38        1.74 o
   1   3   9      255.46      243.38        8.76 o
   2   3   9        8.40       10.15        1.69 o
   3   3   9        4.91        6.31        1.35 o
   4   3   9       51.52       48.29        2.60 o
   5   3   9        4.94        5.25        1.36 o
   6   3   9      170.71      173.38        7.14 o
   7   3   9      125.47      126.33        6.09 o
   8   3   9        0.88        1.09        2.23 o
   9   3   9        2.58        0.73        2.88 o
  10   3   9        2.96        1.76        4.15 o
   0   4   9      250.72      246.72        8.16 o
   1   4   9      515.84      496.60       15.34 o
   2   4   9       50.84       51.54        2.48 o
   3   4   9       28.27       28.12        1.93 o
   4   4   9       46.49       49.76        3.29 o
   5   4   9        1.83        2.74        2.35 o
   6   4   9        2.91        3.38        1.42 o
   7   4   9       12.40       12.53        2.11 o
   8   4   9       18.17       20.74        3.21 o
   9   4   9        3.99        1.79        3.28 o
  10   4   9        1.87        1.61        4.98 o
   0   5   9       21.08       17.49        2.18 o
   1   5   9       38.71       39.00        2.69 o
   2   5   9       62.77       64.18        3.32 o
   3   5   9       42.53       44.49        2.50 o
   4   5   9       17.21       17.27        1.91 o
   5   5   9       23.50       22.29        2.37 o
   6   5   9       13.03       13.45        2.71 o
   7   5   9       15.23       12.53        3.09 o
   8   5   9        3.54        4.70        2.56 o
   9   5   9       -1.48        0.06        3.91 o
   0   6   9       15.60       17.50        1.96 o
   1   6   9       39.93       38.17        2.85 o
   2   6   9       67.53       65.17        3.92 o
   3   6   9       34.34       31.76        2.53 o
   4   6   9       19.14       20.05        2.12 o
   5   6   9       15.41       16.00        2.22 o
   6   6   9       59.47       56.93        4.15 o
   7   6   9       20.98       19.23        3.33 o
   8   6   9        8.68        7.66        3.54 o
   9   6   9       16.42       16.98        4.60 o
   0   7   9      321.57      303.01       13.26 o
   1   7   9      108.90      108.08        5.25 o
   2   7   9       13.69       12.14        2.44 o
   3   7   9       16.94       18.81        2.49 o
   4   7   9        3.54        4.40        1.94 o
   5   7   9        5.94        5.60        2.26 o
   6   7   9        8.44       10.58        2.75 o
   7   7   9       10.66       11.74        2.75 o
   8   7   9       -0.76        1.71        3.86 o
   0   8   9       82.65       79.74        5.59 o
   1   8   9       18.61       20.79        2.82 o
   2   8   9       30.23       34.76        3.10 o
   3   8   9        6.31        6.57        2.01 o
   4   8   9       32.44       31.83        3.04 o
   5   8   9       29.92       30.37        2.85 o
   6   8   9        8.00        9.44        2.73 o
   7   8   9       12.80       13.42        3.72 o
   8   8   9        6.00        5.58        5.02 o
   0   9   9        6.20        5.14        2.26 o
   1   9   9       22.16       23.66        3.10 o
   2   9   9       24.34       25.95        2.88 o
   3   9   9        0.73        1.00        2.98 o
   4   9   9       26.26       26.11        2.90 o
   5   9   9        1.76        4.07        3.15 o
   6   9   9        5.36        4.96        3.49 o
   7   9   9       22.90       23.29        4.45 o
   0  10   9       29.80       24.71        4.22 o
   1  10   9        7.96        7.82        2.91 o
   2  10   9        6.81        5.63        3.12 o
   3  10   9       24.95       21.61        3.36 o
   4  10   9        8.70        8.38        4.12 o
   5  10   9        6.28        9.12        3.48 o
   0  11   9       25.37       22.66        4.23 o
   1  11   9        0.97        1.77        3.89 o
   2  11   9        1.76        1.65        4.02 o
   3  11   9        4.95        6.46        4.45 o
   4  11   9        4.25        5.14        4.50 o
   0   0  10       59.10       56.33        2.52 o
   1   0  10        0.00        0.44        1.79 o
   2   0  10        0.47        0.43        1.50 o
   3   0  10        1.68        1.91        1.01 o
   4   0  10       21.90       23.38        1.63 o
   5   0  10       15.82       14.41        1.52 o
   6   0  10       23.03       22.18        2.13 o
   7   0  10      133.22      125.45        6.07 o
   8   0  10        9.50       13.37        2.36 o
   9   0  10       12.55       11.74        3.50 o
  10   0  10        3.55        3.42        3.99 o
   0   1  10      193.08      196.24        6.81 o
   1   1  10      109.57       96.46        4.08 o
   2   1  10       13.30       15.45        1.59 o
   3   1  10       76.51       77.24        2.86 o
   4   1  10      283.12      267.03        9.42 o
   5   1  10       24.86       24.51        1.79 o
   6   1  10       82.81       82.43        3.81 o
   7   1  10       36.30       34.25        2.76 o
   8   1  10        2.20        2.85        1.83 o
   9   1  10        6.35        5.59        2.80 o
  10   1  10        5.17        7.94        5.07 o
   0   2  10        8.07        8.50        1.51 o
   1   2  10       24.88       24.57        2.05 o
   2   2  10       47.11       47.86        2.39 o
   3   2  10      110.15      107.81        4.13 o
   4   2  10       11.79       12.82        1.60 o
   5   2  10      193.84      194.47        6.35 o
   6   2  10       48.39       48.99        2.61 o
   7   2  10       14.49       15.20        1.98 o
   8   2  10        4.56        4.09        2.10 o
   9   2  10       13.44       11.99        3.35 o
  10   2  10       -2.09        0.44        4.68 o
   0   3  10       -1.27        0.04        1.12 o
   1   3  10        8.30        8.14        1.71 o
   2   3  10        4.21        4.69        1.49 o
   3   3  10       78.26       75.60        3.47 o
   4   3  10       12.23       13.19        1.47 o
   5   3  10       22.11       22.38        1.88 o
   6   3  10       67.01       64.91        3.40 o
   7   3  10        2.37        3.46        2.10 o
   8   3  10       11.41       11.69        2.67 o
   9   3  10        0.93        1.61        2.77 o
  10   3  10        2.04        3.29        5.38 o
   0   4  10        7.30        7.64        1.25 o
   1   4  10       30.66       30.13        2.25 o
   2   4  10      106.27      105.47        4.32 o
   3   4  10       34.50       37.24        2.57 o
   4   4  10       94.80       92.52        4.39 o
   5   4  10       64.47       63.68        3.40 o
   6   4  10       41.87       39.74        2.82 o
   7   4  10       18.94       17.55        2.30 o
   8   4  10        6.29        7.11        2.45 o
   9   4  10        4.40        2.94        3.25 o
   0   5  10       24.30       23.84        1.98 o
   1   5  10      111.56      106.80        4.82 o
   2   5  10       45.00       42.21        2.67 o
   3   5  10        8.99       11.98        1.65 o
   4   5  10       73.27       74.57        3.96 o
   5   5  10       10.31       10.79        2.25 o
   6   5  10       13.16       11.95        2.40 o
   7   5  10        0.18        1.79        2.32 o
   8   5  10       15.22       15.22        2.91 o
   9   5  10        9.48       11.20        4.69 o
   0   6  10       43.80       45.22        3.57 o
   1   6  10       23.56       22.91        2.49 o
   2   6  10       83.30       82.53        4.46 o
   3   6  10        0.61        0.46        1.91 o
   4   6  10        7.31        8.50        1.99 o
   5   6  10       70.37       76.02        4.43 o
   6   6  10       16.25       16.18        2.45 o
   7   6  10        4.60        4.38        2.77 o
   8   6  10        3.70        3.44        3.15 o
   9   6  10        2.33        1.34        4.94 o
   0   7  10       -0.60        0.12        2.66 o
   1   7  10       27.44       28.69        2.89 o
   2   7  10        4.63        6.24        2.16 o
   3   7  10       37.91       39.63        3.24 o
   4   7  10        5.83        6.54        2.07 o
   5   7  10       19.08       18.91        2.16 o
   6   7  10       19.68       20.10        2.70 o
   7   7  10        2.24        1.23        3.69 o
   8   7  10        2.26        3.34        3.85 o
   0   8  10        8.40        7.36        2.46 o
   1   8  10       19.06       17.14        2.79 o
   2   8  10       20.20       19.97        3.14 o
   3   8  10        7.20        8.54        1.90 o
   4   8  10       18.19       19.61        2.83 o
   5   8  10       11.02       12.93        2.56 o
   6   8  10        9.70       10.03        2.48 o
   7   8  10       11.50       13.64        4.13 o
   0   9  10        6.15        4.55        2.62 o
   1   9  10       66.26       62.55        4.60 o
   2   9  10       38.26       37.63        3.98 o
   3   9  10       14.43       13.47        2.44 o
   4   9  10        1.73        1.11        2.42 o
   5   9  10        4.36        3.70        2.70 o
   6   9  10       -0.28        0.83        3.29 o
   0  10  10       -0.50        0.02        4.09 o
   1  10  10       37.03       31.60        4.68 o
   2  10  10       10.43        9.66        3.38 o
   3  10  10       18.20       16.83        3.78 o
   4  10  10        0.30        0.70        4.51 o
   5  10  10        3.73        2.89        3.62 o
   0  11  10        2.05        0.02        4.18 o
   1  11  10       -0.02        0.58        4.39 o
   2  11  10        8.34        9.94        4.09 o
   3  11  10        2.35        0.92        4.09 o
   1   0  11        4.13        4.44        1.29 o
   2   0  11        0.98        0.00        1.73 o
   3   0  11       17.78       15.85        1.87 o
   4   0  11       53.95       51.95        2.62 o
   5   0  11       -0.28        0.01        1.10 o
   6   0  11        6.63        5.74        1.44 o
   7   0  11        0.70        0.84        2.15 o
   8   0  11       38.08       36.72        4.12 o
   9   0  11        4.63        2.94        3.20 o
  10   0  11        7.03        6.95        5.18 o
   0   1  11       58.28       58.44        2.75 o
   1   1  11       11.35       10.35        1.37 o
   2   1  11       11.94       12.22        1.61 o
   3   1  11        4.48        3.52        1.37 o
   4   1  11        9.88       10.16        1.71 o
   5   1  11        1.31        0.85        1.54 o
   6   1  11        2.47        2.93        1.74 o
   7   1  11       13.09       12.77        2.16 o
   8   1  11        4.04        5.59        2.04 o
   9   1  11       14.70       15.99        3.50 o
  10   1  11       13.15       12.40        4.82 o
   0   2  11       11.45       12.00        1.39 o
   1   2  11        5.09        6.00        1.37 o
   2   2  11       34.84       33.51        2.08 o
   3   2  11       39.01       38.67        2.56 o
   4   2  11       25.92       25.81        1.98 o
   5   2  11       10.61       11.88        1.55 o
   6   2  11        1.21        1.53        1.86 o
   7   2  11       32.20       33.36        2.70 o
   8   2  11        4.79        7.82        2.82 o
   9   2  11        0.37        0.49        3.97 o
  10   2  11       10.24       11.78        4.55 o
   0   3  11      208.42      200.54        7.34 o
   1   3  11       89.59       89.81        4.25 o
   2   3  11        4.39        4.66        1.56 o
   3   3  11       15.49       15.05        2.28 o
   4   3  11       55.79       53.79        3.34 o
   5   3  11      105.50      105.24        4.51 o
   6   3  11       17.03       17.60        2.19 o
   7   3  11       12.59       11.43        2.19 o
   8   3  11       15.23       17.74        3.40 o
   9   3  11        9.05        8.26        3.75 o
   0   4  11       11.30       12.84        1.95 o
   1   4  11       94.09       92.87        4.44 o
   2   4  11        8.41       10.33        1.82 o
   3   4  11      129.69      121.39        5.58 o
   4   4  11       24.86       24.38        2.91 o
   5   4  11        1.84        1.39        1.84 o
   6   4  11        1.87        3.02        2.10 o
   7   4  11        5.81        5.39        2.26 o
   8   4  11       17.73       17.35        3.58 o
   9   4  11        2.28        3.53        6.28 o
   0   5  11       20.93       20.70        1.89 o
   1   5  11      110.29      107.43        5.05 o
   2   5  11      265.94      249.73        9.11 o
   3   5  11      108.37      102.83        5.08 o
   4   5  11       -0.34        0.06        2.65 o
   5   5  11       30.53       31.66        3.45 o
   6   5  11       -0.77        0.58        2.56 o
   7   5  11        1.38        2.60        2.25 o
   8   5  11       29.92       31.18        4.12 o
   9   5  11        3.10        2.50        4.83 o
   0   6  11        9.55        9.23        2.10 o
   1   6  11       14.93       15.33        2.43 o
   2   6  11       14.24       14.85        2.33 o
   3   6  11       39.37       38.75        2.97 o
   4   6  11       11.66       13.71        2.40 o
   5   6  11        5.79        6.61        2.05 o
   6   6  11        0.35        1.71        2.84 o
   7   6  11       13.20       10.76        3.09 o
   8   6  11       -0.94        0.33        4.91 o
   0   7  11       47.75       48.06        3.98 o
   1   7  11       15.96       15.91        2.62 o
   2   7  11        3.14        3.74        2.19 o
   3   7  11       20.39       19.93        2.74 o
   4   7  11        2.83        3.36        2.17 o
   5   7  11        8.77        7.71        2.31 o
   6   7  11        1.14        1.12        2.67 o
   7   7  11        5.72        1.94        3.75 o
   8   7  11        1.80        3.83        4.74 o
   0   8  11        8.80        8.61        2.53 o
   1   8  11       85.90       83.60        5.57 o
   2   8  11        0.06        1.07        2.83 o
   3   8  11        7.66        6.52        2.57 o
   4   8  11        2.20        2.05        1.72 o
   5   8  11        1.88        1.04        2.84 o
   6   8  11        5.48        7.74        2.42 o
   7   8  11       10.78       10.45        3.69 o
   0   9  11       -0.30        0.01        2.46 o
   1   9  11       10.46       12.12        2.74 o
   2   9  11       -0.73        0.05        2.81 o
   3   9  11        2.47        2.75        2.65 o
   4   9  11        0.85        1.16        2.26 o
   5   9  11       -1.15        1.04        2.52 o
   6   9  11        1.93        2.74        2.65 o
   0  10  11       21.90       19.01        3.86 o
   1  10  11       15.93       15.40        3.72 o
   2  10  11       10.45        8.32        3.95 o
   3  10  11       10.22       11.77        3.81 o
   4  10  11       13.98       12.92        4.70 o
   0  11  11       12.55       11.54        4.00 o
   1  11  11        5.22        5.97        5.24 o
   2  11  11        5.40        9.10        5.18 o
   0   0  12       33.05       35.82        1.97 o
   1   0  12       16.93       16.68        1.72 o
   2   0  12        0.30        0.81        1.70 o
   3   0  12       12.83       11.34        2.09 o
   4   0  12        4.32        3.66        1.55 o
   5   0  12       48.83       43.01        2.57 o
   6   0  12       99.20       88.96        4.60 o
   7   0  12        9.90       10.07        2.08 o
   8   0  12       -1.53        0.57        3.23 o
   9   0  12        1.73        4.28        3.40 o
   0   1  12       58.15       52.57        2.74 o
   1   1  12       24.94       23.17        1.78 o
   2   1  12       38.86       36.86        2.43 o
   3   1  12        3.35        3.56        1.52 o
   4   1  12       25.80       25.53        2.39 o
   5   1  12       21.30       23.66        2.28 o
   6   1  12        2.89        3.25        1.53 o
   7   1  12       15.46       13.71        2.16 o
   8   1  12        3.46        3.75        2.64 o
   9   1  12       12.22       12.41        4.16 o
   0   2  12       79.88       79.02        3.38 o
   1   2  12       62.97       57.69        2.96 o
   2   2  12       46.91       45.88        2.85 o
   3   2  12       17.27       18.53        2.04 o
   4   2  12       21.56       23.98        2.16 o
   5   2  12       12.00       11.18        1.88 o
   6   2  12       33.30       34.00        2.47 o
   7   2  12        4.31        4.19        2.12 o
   8   2  12        1.56        1.65        2.59 o
   9   2  12        4.93        7.45        4.01 o
   0   3  12       11.28       12.22        1.89 o
   1   3  12       21.75       22.68        2.31 o
   2   3  12       65.83       60.76        3.58 o
   3   3  12       94.53       86.97        4.99 o
   4   3  12       13.01       14.64        2.01 o
   5   3  12      210.97      203.26        8.65 o
   6   3  12       85.31       86.08        4.45 o
   7   3  12       18.64       19.86        2.76 o
   8   3  12       12.06       10.06        3.89 o
   9   3  12        1.47        1.96        3.31 o
   0   4  12       16.07       13.20        2.62 o
   1   4  12      264.96      250.69        9.99 o
   2   4  12       15.96       16.19        2.37 o
   3   4  12       66.76       65.57        3.99 o
   4   4  12       26.34       28.61        2.69 o
   5   4  12       72.31       75.27        4.51 o
   6   4  12       52.66       50.17        4.13 o
   7   4  12        6.57        5.63        2.31 o
   8   4  12        3.51        4.48        2.50 o
   9   4  12        4.44        3.40        4.69 o
   0   5  12       35.47       31.18        2.86 o
   1   5  12       72.63       74.45        4.19 o
   2   5  12      177.57      164.56        7.84 o
   3   5  12       55.73       52.94        3.94 o
   4   5  12        9.30       10.64        2.65 o
   5   5  12        3.79        3.25        2.46 o
   6   5  12       11.07       11.48        2.64 o
   7   5  12       -0.18        0.15        2.74 o
   8   5  12        7.70        7.08        3.13 o
   0   6  12        0.87        1.45        1.90 o
   1   6  12       62.49       56.03        4.35 o
   2   6  12       63.59       61.44        3.94 o
   3   6  12       48.00       48.74        3.52 o
   4   6  12       15.00       16.17        2.86 o
   5   6  12       20.10       17.13        3.09 o
   6   6  12        1.58        1.61        2.76 o
   7   6  12       26.08       26.19        4.14 o
   8   6  12        1.18        1.61        4.05 o
   0   7  12       -1.00        0.01        1.80 o
   1   7  12       41.47       41.48        3.83 o
   2   7  12       24.97       24.61        2.85 o
   3   7  12        0.80        1.49        1.97 o
   4   7  12        3.40        2.59        2.09 o
   5   7  12        0.43        1.02        2.88 o
   6   7  12        7.30        6.58        2.75 o
   7   7  12       -0.20        0.44        4.83 o
   0   8  12        0.02        0.08        2.73 o
   1   8  12        4.21        6.65        3.98 o
   2   8  12        5.23        5.06        2.78 o
   3   8  12       12.15       10.69        2.56 o
   4   8  12        4.53        5.26        2.61 o
   5   8  12        4.50        6.45        2.63 o
   6   8  12        0.32        0.53        3.88 o
   0   9  12        0.88        2.07        4.54 o
   1   9  12        6.47        4.24        3.30 o
   2   9  12        6.42        3.99        3.25 o
   3   9  12        7.23        8.26        2.90 o
   4   9  12        3.06        4.31        2.40 o
   5   9  12        3.80        3.35        2.58 o
   0  10  12       16.00       15.62        4.41 o
   1  10  12       16.93       17.85        3.88 o
   2  10  12        0.47        1.57        3.70 o
   3  10  12        0.93        0.25        3.18 o
   4  10  12        1.25        2.60        3.94 o
   0  11  12        1.40        3.93        3.01 o
   1  11  12        7.63        8.18        3.99 o
   1   0  13       52.10       52.40        2.70 o
   2   0  13        8.95        9.89        1.87 o
   3   0  13       40.43       44.27        2.75 o
   4   0  13        7.05        5.53        2.05 o
   5   0  13       17.88       19.80        1.96 o
   6   0  13        0.28        0.01        2.15 o
   7   0  13        1.00        0.34        2.16 o
   8   0  13       25.62       23.97        4.19 o
   9   0  13        5.60        5.83        3.57 o
   0   1  13       60.80       55.44        2.81 o
   1   1  13       38.51       39.77        2.38 o
   2   1  13       13.57       14.57        1.81 o
   3   1  13        3.96        3.12        1.77 o
   4   1  13       16.90       18.10        2.17 o
   5   1  13        8.11        9.26        1.98 o
   6   1  13        8.02        7.62        2.15 o
   7   1  13       11.24       10.12        2.42 o
   8   1  13        4.19        5.05        2.85 o
   9   1  13        0.28        1.48        5.29 o
   0   2  13       27.83       30.50        2.06 o
   1   2  13       17.41       17.58        1.99 o
   2   2  13       16.77       17.34        2.19 o
   3   2  13       85.87       81.36        4.01 o
   4   2  13       51.00       46.92        3.36 o
   5   2  13       31.14       31.80        2.70 o
   6   2  13       74.99       76.66        4.04 o
   7   2  13        5.70        6.45        2.29 o
   8   2  13        4.06        3.82        3.27 o
   9   2  13       15.98       15.13        4.47 o
   0   3  13        2.00        1.36        2.27 o
   1   3  13       83.21       79.84        4.45 o
   2   3  13      166.59      152.89        7.21 o
   3   3  13       60.66       55.91        3.83 o
   4   3  13       37.49       38.63        3.00 o
   5   3  13       32.89       33.93        3.32 o
   6   3  13       47.90       45.55        3.82 o
   7   3  13        9.10       11.36        2.87 o
   8   3  13        5.89        6.00        3.44 o
   9   3  13       10.70        9.81        4.23 o
   0   4  13      102.13      103.71        4.74 o
   1   4  13       30.38       31.95        2.81 o
   2   4  13       13.79       15.93        2.19 o
   3   4  13       64.00       64.54        4.04 o
   4   4  13       39.21       40.40        3.48 o
   5   4  13        8.46       10.37        2.82 o
   6   4  13        2.25        1.60        3.39 o
   7   4  13        4.26        3.99        2.35 o
   8   4  13       16.18       16.87        3.65 o
   0   5  13      150.30      139.40        6.94 o
   1   5  13       26.57       24.07        3.14 o
   2   5  13       13.14       11.55        2.47 o
   3   5  13       90.13       88.39        5.37 o
   4   5  13       32.11       31.69        3.33 o
   5   5  13        7.13        8.35        2.55 o
   6   5  13        2.22        1.76        2.83 o
   7   5  13       12.58       14.38        3.79 o
   8   5  13        1.14        2.09        4.11 o
   0   6  13        3.80        4.32        2.34 o
   1   6  13       27.10       28.27        3.55 o
   2   6  13        3.90        3.36        2.24 o
   3   6  13       17.97       19.61        2.77 o
   4   6  13        8.37        9.86        2.82 o
   5   6  13        2.18        1.59        2.28 o
   6   6  13        0.82        2.43        2.63 o
   7   6  13       12.40       12.41        4.32 o
   0   7  13        6.27        7.45        2.47 o
   1   7  13       13.11       12.02        2.71 o
   2   7  13       10.70       10.22        2.47 o
   3   7  13       11.43       12.31        2.80 o
   4   7  13        3.63        3.62        2.71 o
   5   7  13        7.23        7.41        2.99 o
   6   7  13        5.58        4.00        3.69 o
   7   7  13        1.36        2.26        4.67 o
   0   8  13        0.37        0.06        3.73 o
   1   8  13        5.64        4.61        2.88 o
   2   8  13        1.78        1.78        3.48 o
   3   8  13        4.55        4.60        2.35 o
   4   8  13        4.17        4.54        2.29 o
   5   8  13        9.38        7.73        3.61 o
   6   8  13        7.97        7.20        4.26 o
   0   9  13       16.00       13.64        3.52 o
   1   9  13        9.62       10.47        3.20 o
   2   9  13       13.48       13.04        3.68 o
   3   9  13        2.10        2.93        2.93 o
   4   9  13        7.00       10.25        3.35 o
   5   9  13       13.02       13.05        4.81 o
   0  10  13        6.97        4.92        3.98 o
   1  10  13       16.60       14.55        4.07 o
   2  10  13       11.88       11.16        3.77 o
   3  10  13       -1.25        0.23        4.28 o
   0   0  14       24.65       24.27        2.26 o
   1   0  14        4.60        4.65        1.54 o
   2   0  14        3.20        1.59        1.80 o
   3   0  14       45.92       50.97        3.16 o
   4   0  14       25.13       22.77        2.72 o
   5   0  14       33.58       32.59        3.22 o
   6   0  14        5.88        6.04        2.05 o
   7   0  14        1.95        1.36        2.27 o
   8   0  14       -0.55        0.01        4.40 o
   9   0  14        0.93        1.23        3.76 o
   0   1  14        0.73        0.73        1.67 o
   1   1  14        2.70        3.24        1.41 o
   2   1  14       75.49       75.67        3.99 o
   3   1  14       19.29       21.49        2.11 o
   4   1  14       72.89       69.80        4.47 o
   5   1  14       18.00       19.66        2.62 o
   6   1  14        6.42        7.09        2.38 o
   7   1  14        0.54        0.50        2.26 o
   8   1  14        9.17        7.57        3.62 o
   9   1  14        1.30        1.10        5.06 o
   0   2  14       62.83       60.85        3.06 o
   1   2  14       33.11       32.05        2.98 o
   2   2  14       57.30       58.45        3.46 o
   3   2  14      104.17       98.63        4.84 o
   4   2  14       12.79       12.06        2.27 o
   5   2  14       18.76       17.81        2.50 o
   6   2  14        9.09       10.37        2.28 o
   7   2  14        2.40        4.37        2.43 o
   8   2  14        0.10        0.28        2.79 o
   9   2  14       26.12       24.10        5.53 o
   0   3  14        7.88        8.24        2.38 o
   1   3  14       14.69       15.36        2.48 o
   2   3  14       28.03       27.12        2.69 o
   3   3  14       12.60       14.18        2.50 o
   4   3  14       36.00       37.70        3.56 o
   5   3  14       14.64       16.85        2.75 o
   6   3  14        3.61        3.31        2.91 o
   7   3  14        2.21        1.70        2.81 o
   8   3  14        7.62       10.71        3.81 o
   0   4  14        1.43        3.51        1.51 o
   1   4  14       28.23       28.77        2.64 o
   2   4  14       10.74       10.50        2.41 o
   3   4  14      131.63      120.38        6.74 o
   4   4  14        2.43        2.68        2.84 o
   5   4  14       27.06       26.43        3.21 o
   6   4  14        5.38        4.40        2.40 o
   7   4  14        8.46        7.37        3.37 o
   8   4  14       11.80        9.66        4.03 o
   0   5  14        2.70        1.65        2.41 o
   1   5  14      101.17      102.03        5.46 o
   2   5  14       23.77       24.38        2.86 o
   3   5  14       53.90       53.63        4.27 o
   4   5  14        3.07        3.18        2.63 o
   5   5  14        6.15        7.44        2.61 o
   6   5  14       17.16       18.51        3.42 o
   7   5  14        4.80        4.04        3.16 o
   8   5  14        0.66        1.08        3.89 o
   0   6  14        0.27        0.00        4.27 o
   1   6  14       17.93       17.61        3.15 o
   2   6  14        5.71        6.15        2.68 o
   3   6  14       29.44       33.23        4.14 o
   4   6  14       10.68       11.10        2.84 o
   5   6  14       -0.42        0.50        2.80 o
   6   6  14        9.44        9.99        3.33 o
   7   6  14        3.34        2.12        3.86 o
   0   7  14        1.20        3.00        2.57 o
   1   7  14        5.64        5.64        2.92 o
   2   7  14       10.07        7.11        2.74 o
   3   7  14        3.03        1.92        3.35 o
   4   7  14       11.50       11.45        3.74 o
   5   7  14       13.08       11.83        3.57 o
   6   7  14        3.60        1.85        3.61 o
   0   8  14       15.37       16.94        4.27 o
   1   8  14        3.56        3.84        2.64 o
   2   8  14        0.30        1.29        2.75 o
   3   8  14        6.58        4.32        2.97 o
   4   8  14        3.70        4.35        3.48 o
   5   8  14        0.73        0.68        3.48 o
   0   9  14        4.35        2.79        3.25 o
   1   9  14        9.25       10.62        3.37 o
   2   9  14        3.38        3.68        3.50 o
   3   9  14       -2.10        0.30        4.33 o
   4   9  14        3.43        2.15        3.56 o
   0  10  14        4.35        4.12        4.10 o
   1  10  14       24.00       24.14        4.44 o
   2  10  14        8.95       11.06        4.04 o
   1   0  15        4.05        2.85        2.47 o
   2   0  15       59.25       51.85        3.43 o
   3   0  15        5.35        5.89        1.69 o
   4   0  15        1.35        1.17        2.12 o
   5   0  15       17.98       18.84        2.52 o
   6   0  15       -0.72        0.02        2.47 o
   7   0  15       -1.48        0.17        2.32 o
   8   0  15        4.90        4.53        2.75 o
   0   1  15       15.30       15.62        1.99 o
   1   1  15       63.15       58.53        3.48 o
   2   1  15        6.55        6.79        1.72 o
   3   1  15       21.43       21.44        2.37 o
   4   1  15       29.60       30.08        3.16 o
   5   1  15       -0.12        0.33        2.84 o
   6   1  15        4.58        6.18        2.17 o
   7   1  15        3.79        2.82        2.73 o
   8   1  15        1.41        3.46        4.94 o
   0   2  15       -0.12        0.59        1.99 o
   1   2  15       13.32       12.89        2.12 o
   2   2  15       29.09       26.73        2.93 o
   3   2  15        5.34        6.25        1.94 o
   4   2  15       14.04       13.70        2.49 o
   5   2  15        4.65        5.42        2.05 o
   6   2  15       17.46       18.62        2.95 o
   7   2  15       -0.30        0.31        2.70 o
   8   2  15        6.55        5.87        3.62 o
   0   3  15       22.33       20.61        2.81 o
   1   3  15       27.61       27.83        3.07 o
   2   3  15       39.65       41.32        3.56 o
   3   3  15       18.39       20.16        2.56 o
   4   3  15       68.29       61.86        4.87 o
   5   3  15       -0.09        1.25        2.74 o
   6   3  15        0.52        1.21        3.10 o
   7   3  15        2.96        2.16        3.40 o
   8   3  15        6.60        4.61        4.03 o
   0   4  15       23.40       22.77        2.67 o
   1   4  15       15.63       16.77        2.74 o
   2   4  15       67.88       67.67        4.13 o
   3   4  15       33.01       32.06        3.86 o
   4   4  15       19.56       20.09        3.09 o
   5   4  15        9.82       13.85        2.63 o
   6   4  15       15.82       18.23        3.52 o
   7   4  15       10.54       12.49        3.36 o
   8   4  15       17.48       20.11        4.19 o
   0   5  15       14.17       12.11        2.50 o
   1   5  15       42.55       39.25        3.71 o
   2   5  15       14.30       16.00        2.62 o
   3   5  15       43.01       43.04        4.48 o
   4   5  15       23.47       22.15        3.59 o
   5   5  15        2.55        2.71        3.01 o
   6   5  15       10.94        9.85        3.31 o
   7   5  15        6.16        6.69        3.80 o
   0   6  15       31.80       29.26        4.11 o
   1   6  15        0.15        1.19        2.82 o
   2   6  15        6.61        6.91        2.84 o
   3   6  15       12.95       12.38        3.18 o
   4   6  15       11.50       12.49        3.39 o
   5   6  15        1.34        2.10        2.85 o
   6   6  15        3.40        3.47        3.46 o
   7   6  15        3.23        1.28        5.43 o
   0   7  15        2.77        0.04        3.83 o
   1   7  15        4.88        4.70        3.27 o
   2   7  15        3.97        4.16        4.31 o
   3   7  15       -0.32        0.38        4.17 o
   4   7  15        8.33        7.30        3.22 o
   5   7  15       10.80       11.43        3.35 o
   6   7  15        0.85        0.62        3.76 o
   0   8  15        4.95        0.54        3.80 o
   1   8  15        8.07        4.72        3.84 o
   2   8  15        3.37        1.76        3.78 o
   3   8  15        3.70        5.71        3.85 o
   4   8  15        0.70        1.26        6.62 o
   5   8  15        6.00        3.66        5.28 o
   0   9  15        1.35        0.77        4.53 o
   1   9  15       23.50       19.02        4.09 o
   2   9  15       10.54       11.57        3.91 o
   3   9  15        1.43        3.36        4.40 o
   0   0  16       36.35       39.55        2.75 o
   1   0  16       35.28       34.02        2.84 o
   2   0  16       42.20       43.05        3.34 o
   3   0  16       59.58       60.54        3.64 o
   4   0  16       -0.68        0.06        2.23 o
   5   0  16        1.38        0.25        2.43 o
   6   0  16       -0.77        0.14        2.96 o
   7   0  16        2.45        1.55        3.77 o
   8   0  16        5.47        6.25        4.26 o
   0   1  16        4.03        7.02        1.76 o
   1   1  16       38.56       39.95        2.85 o
   2   1  16       44.90       46.57        3.17 o
   3   1  16       16.46       16.07        2.64 o
   4   1  16       66.80       63.70        4.76 o
   5   1  16       22.04       22.90        3.25 o
   6   1  16       11.04       11.48        3.36 o
   7   1  16       -0.75        0.04        3.49 o
   8   1  16        6.70        7.75        4.42 o
   0   2  16      136.57      124.94        6.18 o
   1   2  16        2.95        2.76        2.46 o
   2   2  16        3.44        3.73        1.89 o
   3   2  16       43.00       43.48        3.55 o
   4   2  16       45.81       45.92        4.52 o
   5   2  16       15.74       16.55        3.06 o
   6   2  16        2.67        0.52        3.23 o
   7   2  16        8.45        8.25        3.64 o
   8   2  16        3.67        1.18        5.65 o
   0   3  16       78.08       76.31        5.05 o
   1   3  16       17.60       17.64        2.82 o
   2   3  16       16.30       17.76        2.89 o
   3   3  16       68.10       63.11        4.34 o
   4   3  16        4.40        5.66        3.43 o
   5   3  16        7.80        9.98        2.58 o
   6   3  16        2.78        1.21        3.08 o
   7   3  16        2.96        1.75        3.78 o
   0   4  16        1.43        3.70        2.30 o
   1   4  16        4.85        4.14        2.30 o
   2   4  16        0.38        0.62        3.26 o
   3   4  16       18.03       17.57        3.05 o
   4   4  16       13.43       13.23        2.85 o
   5   4  16       19.78       17.27        3.29 o
   6   4  16        9.66       11.23        3.29 o
   7   4  16        5.16        6.47        3.69 o
   0   5  16       -0.10        0.17        2.11 o
   1   5  16       77.40       77.74        5.35 o
   2   5  16       14.15       14.65        3.36 o
   3   5  16        0.43        1.07        3.02 o
   4   5  16       19.33       19.69        3.54 o
   5   5  16        9.36        9.16        3.68 o
   6   5  16        2.00        2.21        3.28 o
   7   5  16        9.25        9.79        3.98 o
   0   6  16        0.97        1.53        3.11 o
   1   6  16       11.98       12.39        3.52 o
   2   6  16       10.88        9.00        3.37 o
   3   6  16        0.85        1.12        3.53 o
   4   6  16       -0.22        0.03        3.27 o
   5   6  16        9.60        9.77        3.56 o
   6   6  16       19.34       15.27        4.83 o
   0   7  16       12.35       12.90        3.52 o
   1   7  16       11.17       11.84        4.20 o
   2   7  16        5.37        5.81        3.43 o
   3   7  16        3.07        2.91        4.20 o
   4   7  16        6.40        7.03        4.05 o
   5   7  16        2.28        2.89        5.85 o
   0   8  16        5.45        6.68        3.67 o
   1   8  16       24.40       21.77        4.87 o
   2   8  16        1.94        2.83        5.37 o
   3   8  16        2.10        2.19        4.38 o
   4   8  16       11.70        9.83        5.97 o
   0   9  16        8.85        6.30        6.28 o
   1   9  16        4.50        4.75        7.30 o
   2   9  16       13.66       12.90        5.40 o
   1   0  17        3.13        3.56        1.85 o
   2   0  17        9.85       12.07        2.09 o
   3   0  17        8.00        9.23        2.49 o
   4   0  17       50.52       46.18        3.64 o
   5   0  17        7.40        4.91        2.97 o
   6   0  17        1.12        0.19        3.27 o
   7   0  17       -2.03        0.20        4.26 o
   0   1  17        9.33       10.08        2.56 o
   1   1  17        0.82        1.65        2.21 o
   2   1  17        8.32        8.28        2.18 o
   3   1  17        4.00        5.70        2.01 o
   4   1  17       17.52       16.02        3.07 o
   5   1  17        5.86        6.13        2.64 o
   6   1  17        2.23        2.23        3.71 o
   7   1  17        9.41        9.00        4.60 o
   0   2  17        1.70        4.46        2.89 o
   1   2  17       71.74       70.31        4.59 o
   2   2  17        9.90       11.31        2.76 o
   3   2  17       16.05       15.05        3.03 o
   4   2  17       40.72       41.28        4.53 o
   5   2  17        1.71        2.10        2.89 o
   6   2  17       10.82       11.13        3.91 o
   7   2  17        2.50        2.14        4.03 o
   0   3  17        6.55        6.29        3.04 o
   1   3  17       21.08       19.28        3.53 o
   2   3  17       60.80       57.38        4.84 o
   3   3  17        0.93        0.08        3.02 o
   4   3  17       31.42       31.13        3.87 o
   5   3  17        1.97        2.16        3.03 o
   6   3  17       -0.50        0.14        3.35 o
   7   3  17        6.88        5.13        3.62 o
   0   4  17       -0.43        0.05        2.54 o
   1   4  17       53.10       49.05        4.11 o
   2   4  17        6.20        7.07        4.36 o
   3   4  17       -0.90        0.56        2.93 o
   4   4  17        2.67        3.19        2.71 o
   5   4  17        2.14        2.49        4.05 o
   6   4  17        2.78        2.29        4.16 o
   0   5  17        4.10        4.55        4.21 o
   1   5  17        7.92        7.79        3.24 o
   2   5  17        5.87        5.52        3.37 o
   3   5  17        4.98        6.01        3.25 o
   4   5  17        9.58       10.11        3.59 o
   5   5  17       11.66       10.79        3.51 o
   6   5  17       16.86       18.74        4.75 o
   0   6  17       17.47       19.25        5.30 o
   1   6  17        6.02        5.02        3.70 o
   2   6  17        7.33        9.05        3.78 o
   3   6  17       20.20       22.17        4.23 o
   4   6  17        3.22        2.10        5.11 o
   5   6  17       -0.52        0.70        4.02 o
   0   7  17        8.70       10.91        5.46 o
   1   7  17        2.12        1.93        3.06 o
   2   7  17        1.20        0.75        3.91 o
   3   7  17        4.08        5.23        4.05 o
   4   7  17        0.64        2.88        4.04 o
   0   8  17       16.70       13.16        4.82 o
   1   8  17        4.90        6.48        4.21 o
   2   8  17       13.26       20.57        5.61 o
   3   8  17        5.74        7.05        7.14 o
   0   0  18       14.15       13.27        2.45 o
   1   0  18       59.33       58.17        3.86 o
   2   0  18        2.75        3.93        2.14 o
   3   0  18       16.35       15.68        2.83 o
   4   0  18       20.77       23.09        3.29 o
   5   0  18        7.85        7.81        4.35 o
   6   0  18        5.52        4.90        3.47 o
   7   0  18        1.93        1.02        4.07 o
   0   1  18       15.12       13.39        2.42 o
   1   1  18       25.64       24.90        3.24 o
   2   1  18       36.12       34.19        3.85 o
   3   1  18       19.92       18.69        3.48 o
   4   1  18        5.88        4.73        3.10 o
   5   1  18        2.80        1.66        3.44 o
   6   1  18       -0.05        2.44        3.78 o
   7   1  18        0.48        2.31        5.11 o
   0   2  18       -0.70        0.09        3.24 o
   1   2  18       10.68       11.45        2.82 o
   2   2  18       18.76       18.58        3.58 o
   3   2  18       -0.74        0.05        3.90 o
   4   2  18       10.05       11.70        3.83 o
   5   2  18       13.17       14.00        4.03 o
   6   2  18        1.42        2.19        4.31 o
   0   3  18       20.88       20.73        3.44 o
   1   3  18        1.58        2.79        3.46 o
   2   3  18       23.99       22.38        3.67 o
   3   3  18       11.75       11.45        3.81 o
   4   3  18        2.58        3.94        3.01 o
   5   3  18        6.80        5.81        4.31 o
   6   3  18        6.44        5.41        3.99 o
   0   4  18       -0.30        0.12        2.92 o
   1   4  18        2.72        3.75        3.10 o
   2   4  18       13.47       14.26        3.67 o
   3   4  18        6.15        6.83        3.62 o
   4   4  18        3.60        4.43        3.64 o
   5   4  18        2.56        1.64        4.48 o
   6   4  18       21.30       24.13        4.98 o
   0   5  18       33.00       31.04        4.27 o
   1   5  18       14.25       13.88        4.17 o
   2   5  18        7.05        7.93        3.77 o
   3   5  18        1.48        3.88        3.93 o
   4   5  18       12.00       11.99        4.26 o
   5   5  18       -0.12        0.69        3.91 o
   0   6  18       -0.90        0.69        4.36 o
   1   6  18        1.42        1.41        4.34 o
   2   6  18        3.45        0.60        4.48 o
   3   6  18        7.12        6.24        4.39 o
   4   6  18        4.18        3.32        4.49 o
   0   7  18        2.65        0.37        7.20 o
   1   7  18        4.02        3.48        4.09 o
   2   7  18        7.78        9.81        4.59 o
   3   7  18        3.66        5.20        4.39 o
   0   8  18        6.50        5.70        4.34 o
   1   0  19        2.35        1.53        2.90 o
   2   0  19        1.22        1.02        3.11 o
   3   0  19        1.60        1.50        3.60 o
   4   0  19        5.85        3.72        3.08 o
   5   0  19        3.05        3.07        4.29 o
   6   0  19        6.83        8.55        4.93 o
   0   1  19        2.12        0.66        3.63 o
   1   1  19       29.98       27.65        4.23 o
   2   1  19       16.99       17.92        3.90 o
   3   1  19       16.93       18.82        3.57 o
   4   1  19       16.26       17.97        4.08 o
   5   1  19        4.24        3.88        5.00 o
   6   1  19        3.63        3.56        4.52 o
   0   2  19        7.10        9.17        3.11 o
   1   2  19       36.64       31.22        4.85 o
   2   2  19       46.91       38.58        5.59 o
   3   2  19       18.05       15.36        3.97 o
   4   2  19        5.79        4.62        3.80 o
   5   2  19       13.00       14.06        4.91 o
   6   2  19        2.96        4.63        4.21 o
   0   3  19       13.50       14.51        3.60 o
   1   3  19        8.37        9.76        4.15 o
   2   3  19       11.31       11.49        3.79 o
   3   3  19        0.68        1.63        4.47 o
   4   3  19       11.48       11.66        4.03 o
   5   3  19        4.82        5.16        4.32 o
   0   4  19        0.77        0.37        4.54 o
   1   4  19        3.58        1.97        3.43 o
   2   4  19        2.10        3.90        4.05 o
   3   4  19        7.98        7.31        4.47 o
   4   4  19        0.08        0.83        6.18 o
   5   4  19       13.22       15.83        4.77 o
   0   5  19        3.47        3.72        4.73 o
   1   5  19        9.20        8.96        4.36 o
   2   5  19        4.18        3.09        4.40 o
   3   5  19       12.20       12.33        4.63 o
   4   5  19        4.40        4.94        4.06 o
   0   6  19        0.17        0.02        4.84 o
   1   6  19       13.92       13.18        5.68 o
   2   6  19        1.58        1.82        5.95 o
   3   6  19        0.66        2.83        4.21 o
   0   7  19        5.73        9.42        5.61 o
   1   7  19       -1.10        0.64        5.35 o
   0   0  20       42.70       39.22        4.16 o
   1   0  20        4.80        4.16        2.94 o
   2   0  20       11.08       11.42        3.85 o
   3   0  20        1.95        1.49        4.13 o
   4   0  20       -0.37        0.14        4.25 o
   5   0  20        7.23        6.55        5.45 o
   0   1  20       20.73       19.82        3.86 o
   1   1  20       18.41       18.62        4.18 o
   2   1  20        2.05        2.80        3.34 o
   3   1  20       21.54       20.64        4.74 o
   4   1  20       11.89       10.68        5.16 o
   5   1  20       -1.59        0.57        4.99 o
   0   2  20        7.38        4.67        4.10 o
   1   2  20       21.29       18.25        4.83 o
   2   2  20        3.87        5.47        3.81 o
   3   2  20        3.29        4.49        4.47 o
   4   2  20        5.63        5.40        4.96 o
   5   2  20        2.18        3.53        4.99 o
   0   3  20        6.23        4.53        4.30 o
   1   3  20        4.94        5.90        4.35 o
   2   3  20       39.46       37.75        5.84 o
   3   3  20        6.73        3.24        4.45 o
   4   3  20       15.84       12.80        5.17 o
   0   4  20       34.53       29.83        6.86 o
   1   4  20        1.35        2.76        4.82 o
   2   4  20        3.88        1.86        4.81 o
   3   4  20        4.30        8.47        4.18 o
   4   4  20        2.38        3.07        4.95 o
   0   5  20       -1.87        0.66        3.92 o
   1   5  20        7.13        6.96        5.14 o
   2   5  20        4.16        2.16        4.37 o
   3   5  20        9.26        7.79        4.99 o
   0   6  20        0.27        0.18        7.08 o
   1   6  20        2.20        4.10        4.58 o
   1   0  21        4.25        2.35        4.03 o
   2   0  21        4.43        8.09        3.75 o
   3   0  21        1.80        0.63        4.80 o
   4   0  21        1.45        2.00        4.87 o
   0   1  21        1.23        0.46        3.50 o
   1   1  21        7.46        8.19        4.33 o
   2   1  21       -1.74        0.25        4.72 o
   3   1  21        3.16        6.57        4.50 o
   4   1  21       -0.94        0.57        6.01 o
   0   2  21        3.12        1.47        3.46 o
   1   2  21        9.51        9.20        5.04 o
   2   2  21        1.19        2.60        5.19 o
   3   2  21       19.46       19.40        6.06 o
   4   2  21        3.37        2.01        5.89 o
   0   3  21        5.05        1.96        5.40 o
   1   3  21       19.78       17.54        5.67 o
   2   3  21        0.13        1.85        7.11 o
   3   3  21        2.06        2.39        6.05 o
   0   4  21       -0.13        0.54        6.95 o
   1   4  21        6.95        8.60        5.47 o
   2   4  21        1.22        0.55        4.71 o
   0   5  21       -1.75        2.31        7.13 o
   0   0  22       56.10       46.54        8.29 o
   1   0  22        1.35        1.96        5.35 o
   2   0  22        0.20        2.75        4.95 o
   3   0  22        1.27        0.08        6.40 o
   0   1  22        5.17        5.40        5.13 o
   1   1  22        1.99        2.62        5.57 o
   2   1  22        6.31        7.53        5.55 o
   0   2  22        4.20        0.15        5.68 o
   1   2  22       13.75       15.68        5.86 o
   2   2  22        2.44        1.78        5.59 o
   0   3  22        0.63        6.14        7.70 o
   1   3  22        3.05        3.36        6.01 o
